# Supplementary material for: Distinguishing Natural Infections of the Bovine Mammary Gland by Staphylococcus from Streptococcus spp. Using Quantitative Milk Proteomics
Source: Animals (Basel). 2023 May 31;13(11):1829. doi: 10.3390/ani13111829 (PMC10252062; doi:10.3390/ani13111829)
Supplement: Supplementary file 1 [file animals-13-01829-s001.zip]

Archive with 2 entries (2 files):
- Supplementary material_File S1.pdf
- Supplementary_material_File S2.xlsx
