# Supplementary material for: Distinguishing Natural Infections of the Bovine Mammary Gland by Staphylococcus from Streptococcus spp. Using Quantitative Milk Proteomics
Source: Animals (Basel). 2023 May 31;13(11):1829. doi: 10.3390/ani13111829 (PMC10252062; doi:10.3390/ani13111829)
Supplement: Supplementary file 1 [file animals-13-01829-s001.zip › Supplementary_material_File S2.xlsx]

## Sheet: Proteome discoverer export
Checked	Protein FDR Confidence: Combined	Master	Accession	Description	Exp. q-value: Combined	Sum PEP Score	Coverage [%]	# Peptides	# PSMs	# Unique Peptides	# AAs	MW [kDa]	calc. pI	Score Sequest HT: Sequest HT	# Peptides (by Search Engine): Sequest HT	# Razor Peptides	Abundance Ratio: (F2, 127) / (F2, 126)	Abundance Ratio: (F3, 127) / (F3, 126)	Abundance Ratio: (F4, 127) / (F4, 126)	Abundance Ratio: (F5, 127) / (F5, 126)	Abundance Ratio: (F6, 127) / (F6, 126)	Abundance Ratio: (F7, 127) / (F7, 126)	Abundance Ratio: (F8, 127) / (F8, 126)	Abundance Ratio: (F10, 127) / (F10, 126)	Abundance Ratio: (F11, 127) / (F11, 126)	Abundance Ratio: (F12, 127) / (F12, 126)	Abundance Ratio: (F13, 127) / (F13, 126)	Abundance Ratio: (F14, 127) / (F14, 126)	Abundance Ratio: (F15, 127) / (F15, 126)	Abundance Ratio: (F16, 127) / (F16, 126)	Abundance Ratio: (F18, 127) / (F18, 126)	Abundance Ratio: (F19, 127) / (F19, 126)	Abundance Ratio: (F20, 127) / (F20, 126)	Abundance Ratio: (F21, 127) / (F21, 126)	Abundance Ratio: (F22, 127) / (F22, 126)	Abundance Ratio: (F23, 127) / (F23, 126)	Abundance Ratio: (F24, 127) / (F24, 126)	Abundance Ratio: (F25, 127) / (F25, 126)	Abundance Ratio: (F26, 127) / (F26, 126)	Abundance Ratio: (F27, 127) / (F27, 126)	Abundance Ratio: (F1, 128) / (F1, 126)	Abundance Ratio: (F3, 128) / (F3, 126)	Abundance Ratio: (F4, 128) / (F4, 126)	Abundance Ratio: (F5, 128) / (F5, 126)	Abundance Ratio: (F6, 128) / (F6, 126)	Abundance Ratio: (F7, 128) / (F7, 126)	Abundance Ratio: (F9, 128) / (F9, 126)	Abundance Ratio: (F11, 128) / (F11, 126)	Abundance Ratio: (F12, 128) / (F12, 126)
FALSE	High	Master Protein	A0A0F6QNP7	Complement component 3 OS=Bos taurus OX=9913 GN=C3 PE=2 SV=1	0	239.259	22	32	958	32	1661	187.1	6.89	3218.47	32	0	1.354	0.713	1.101	0.864	0.99	1.074	0.82	0.841	0.739	1.03	1.099	0.998	0.749	1.059	1.241	0.941	1.05	0.978	0.822	1.094	0.858	0.916	0.855	0.994	1.042	1.022	0.991	1.138	0.978	0.755	0.961	1.115	1.327
FALSE	High	Master Protein Candidate	Q2UVX4	Complement C3 OS=Bos taurus OX=9913 GN=C3 PE=1 SV=2	0	239.259	22	32	958	32	1661	187.1	6.84	3218.47	32	0	1.354	0.713	1.101	0.864	0.99	1.074	0.82	0.841	0.739	1.03	1.099	0.998	0.749	1.059	1.241	0.941	1.05	0.978	0.822	1.094	0.858	0.916	0.855	0.994	1.042	1.022	0.991	1.138	0.978	0.755	0.961	1.115	1.327
FALSE	High	Master Protein Candidate	G3X7A5	Complement C3 OS=Bos taurus OX=9913 GN=C3 PE=4 SV=1	0	239.259	22	32	958	32	1661	187	7.02	3218.47	32	0	1.354	0.713	1.101	0.864	0.99	1.074	0.82	0.841	0.739	1.03	1.099	0.998	0.749	1.059	1.241	0.941	1.05	0.978	0.822	1.094	0.858	0.916	0.855	0.994	1.042	1.022	0.991	1.138	0.978	0.755	0.961	1.115	1.327
FALSE	High	Master Protein	P80457	Xanthine dehydrogenase/oxidase OS=Bos taurus OX=9913 GN=XDH PE=1 SV=4	0	184.292	23	21	559	21	1332	146.7	7.74	2029.87	21	0	1.096	1.11	0.923	1.163	0.937	0.981	1.291	1.086	0.718	1.152	0.773	1.157	1.52	1.032	0.746	1.239	0.568	0.774	0.9	0.802	1.297	1.181	0.636	0.972	1.236	0.734	1.007	1.248	1.092	0.773	1.432	1.218	0.829
FALSE	High	None	F1MUT3	Xanthine dehydrogenase/oxidase OS=Bos taurus OX=9913 GN=XDH PE=4 SV=1	0	173.304	23	20	508	20	1332	146.7	7.68	1871.76	20	0	1.122	1.082	0.984	1.251	0.887	0.981	1.219	1.07	0.752	1.105	0.708	1.119	1.593	0.985	0.744	1.266	0.565	0.707	0.92	0.772	1.341	1.185	0.634	1.031	1.221	0.667	1.045	1.198	1.092	0.773	1.359	1.328	0.825
FALSE	High	Master Protein	P80025	Lactoperoxidase OS=Bos taurus OX=9913 GN=LPO PE=1 SV=1	0	148.794	30	16	530	16	712	80.6	8.54	1877.05	16	0	1.123	0.684	0.788	1.121	0.9	0.896	0.759	0.955	1.866	0.915	0.682	0.972	0.935	1.063	0.666	1.058	0.463	0.856	0.777	0.572	0.605	0.914	0.66	1.226	0.974	0.583	0.876	0.801	0.837	1.95	0.881	1.294	0.514
FALSE	High	Master Protein	B3VTM3	Lactoferrin OS=Bos taurus OX=9913 PE=2 SV=1	0	177.623	30	17	1133	16	708	78	8.32	4118.7	17	1	1.054	0.927	1.308	1.284	0.972	0.823	0.714	0.721	0.377	1.026	1.377	0.831	0.616	0.895	2.341	1.023	1.374	0.795	0.567	1.246	1.105	0.722	1.016	0.734	0.59	0.925	0.773	1.499	0.845	0.511	0.736	0.89	0.655
FALSE	High	Master Protein Candidate	P24627	Lactotransferrin OS=Bos taurus OX=9913 GN=LTF PE=1 SV=2	0	177.623	30	17	1133	16	708	78	8.32	4118.7	17	0	1.054	0.927	1.308	1.284	0.972	0.823	0.714	0.721	0.377	1.026	1.377	0.831	0.616	0.895	2.341	1.023	1.374	0.795	0.567	1.246	1.105	0.722	1.016	0.734	0.59	0.925	0.773	1.499	0.845	0.511	0.736	0.89	0.655
FALSE	High	Master Protein Candidate	C7FE01	Lactoferrin (Fragment) OS=Bos taurus OX=9913 PE=2 SV=1	0	177.623	30	17	1133	16	690	76.2	8.29	4118.7	17	0	1.054	0.927	1.308	1.284	0.972	0.823	0.714	0.721	0.377	1.026	1.377	0.831	0.616	0.895	2.341	1.023	1.374	0.795	0.567	1.246	1.105	0.722	1.016	0.734	0.59	0.925	0.773	1.499	0.845	0.511	0.736	0.89	0.655
FALSE	High	Master Protein	B8Y9S9	Embryo-specific fibronectin 1 transcript variant OS=Bos taurus OX=9913 GN=FN1 PE=2 SV=1	0	56.502	8	15	97	15	2387	262.3	5.74	225.45	15	0	1.134	0.876	0.959	0.917	1.037	1.011	0.895	1.106	0.895	0.894	0.935	0.946	1.082	1.029	0.986	1.001	0.823	1.039	0.927	0.997	0.797	0.813		1.183	0.849	2.106	0.885	0.908	0.879	1.137	1.071	0.53	1.548
FALSE	High	Master Protein	P02769	Serum albumin OS=Bos taurus OX=9913 GN=ALB PE=1 SV=4	0	130.624	24	15	861	15	607	69.2	6.18	2991.91	15	0	0.859	0.983	1.187	0.682	1.077	0.893	0.978	0.648	0.8	1.038	1.192	1.156	0.991	0.694	0.817	0.933	0.924	1.484	0.902	1.227	0.727	1.323	1.078	1.041	0.865	1.307	0.939	0.659	1.001	0.927	1.053	1.443	1.771
FALSE	High	Master Protein Candidate	A0A140T897	Serum albumin OS=Bos taurus OX=9913 GN=ALB PE=3 SV=1	0	130.624	24	15	861	15	607	69.3	6.18	2991.91	15	0	0.859	0.983	1.187	0.682	1.077	0.893	0.978	0.648	0.8	1.038	1.192	1.156	0.991	0.694	0.817	0.933	0.924	1.484	0.902	1.227	0.727	1.323	1.078	1.041	0.865	1.307	0.939	0.659	1.001	0.927	1.053	1.443	1.771
FALSE	High	Master Protein Candidate	P07589	Fibronectin OS=Bos taurus OX=9913 GN=FN1 PE=1 SV=4	0	56.502	7	15	97	15	2478	272	5.5	225.45	15	0	1.134	0.876	0.959	0.917	1.037	1.011	0.895	1.106	0.895	0.894	0.935	0.946	1.082	1.029	0.986	1.001	0.823	1.039	0.927	0.997	0.797	0.813		1.183	0.849	2.106	0.885	0.908	0.879	1.137	1.071	0.53	1.548
FALSE	High	Master Protein Candidate	B8Y9T0	Cumulus cell-specific fibronectin 1 transcript variant OS=Bos taurus OX=9913 GN=FN1 PE=2 SV=1	0	56.502	8	15	97	15	2268	249	5.63	225.45	15	0	1.134	0.876	0.959	0.917	1.037	1.011	0.895	1.106	0.895	0.894	0.935	0.946	1.082	1.029	0.986	1.001	0.823	1.039	0.927	0.997	0.797	0.813		1.183	0.849	2.106	0.885	0.908	0.879	1.137	1.071	0.53	1.548
FALSE	High	Master Protein Candidate	G5E5A9	Fibronectin OS=Bos taurus OX=9913 GN=FN1 PE=4 SV=1	0	56.502	7	15	97	15	2478	272	5.53	225.45	15	0	1.134	0.876	0.959	0.917	1.037	1.011	0.895	1.106	0.895	0.894	0.935	0.946	1.082	1.029	0.986	1.001	0.823	1.039	0.927	0.997	0.797	0.813		1.183	0.849	2.106	0.885	0.908	0.879	1.137	1.071	0.53	1.548
FALSE	High	None	Q6LBN7	Lactoferrin (Fragment) OS=Bos taurus OX=9913 PE=2 SV=1	0	159.919	28	16	1081	15	681	75.1	8.13	3850.08	16	0	1.054	0.925	1.31	1.286	0.97	0.825	0.71	0.718	0.37	1.036	1.383	0.819	0.609	0.898	2.374	1.023	1.377	0.787	0.563	1.249	1.1	0.71	1.016	0.728	0.585	0.938	0.777	1.504	0.841	0.514	0.732	0.893	0.65
FALSE	High	None	G3MXZ0	Lactoperoxidase OS=Bos taurus OX=9913 GN=LPO PE=1 SV=1	0	146.61	36	15	506	15	582	66.3	8.41	1830.67	15	0	1.136	0.684	0.797	1.158	0.9	0.89	0.772	0.959	1.832	0.909	0.696	0.972	0.937	1.057	0.697	1.053	0.48	0.876	0.783	0.594	0.633	0.885	0.66	1.218	0.974	0.583	0.89	0.809	0.837	1.891	0.9	1.267	0.521
FALSE	High	None	B0JYQ0	ALB protein OS=Bos taurus OX=9913 GN=ALB PE=2 SV=1	0	96.994	19	13	657	13	607	69.2	6.33	2211.99	13	0	0.844	0.991	1.191	0.677	1.075	0.891	0.99	0.639	0.835	1.051	1.174	1.132	0.989	0.695	0.895	0.941	0.952	1.404	0.943	1.181	0.724	1.304	1.1	0.934	0.889	1.331	0.923	0.666	0.965	0.965	1.033	1.419	1.771
FALSE	High	Master Protein	Q95114	Lactadherin OS=Bos taurus OX=9913 GN=MFGE8 PE=1 SV=2	0	89.625	26	12	411	12	427	47.4	7.15	1334.38	12	0	0.792	0.936	0.973	1.08	0.908	1.066	1.137	0.759	1.274	0.822	0.62	0.783	1.399	0.94	0.551	1.045	0.511	0.915	1.075	0.816	1.159	1.312	0.696	1.136	1.384	0.546	0.908	0.764	0.862	1.165	1.087	0.857	0.66
FALSE	High	Master Protein	Q0P569	Nucleobindin-1 OS=Bos taurus OX=9913 GN=NUCB1 PE=2 SV=1	0	89.368	28	12	280	12	474	54.9	5.21	963.25	12	0	1.223	0.795	1.068	0.916	0.876	1.014	1.005	1.151	1.218	1.131	0.702	1.143	0.882	1.014	0.801	0.755	0.596	0.747	1.057	0.732	0.843	1.286	0.825	1.22	1.027	0.507	1.326	0.857	1.386	1.306	1.024	1.239	0.66
FALSE	High	Master Protein Candidate	Q3T0K7	MFGE8 protein OS=Bos taurus OX=9913 GN=MFGE8 PE=2 SV=1	0	89.625	26	12	411	12	431	47.8	7.15	1334.38	12	0	0.792	0.936	0.973	1.08	0.908	1.066	1.137	0.759	1.274	0.822	0.62	0.783	1.399	0.94	0.551	1.045	0.511	0.915	1.075	0.816	1.159	1.312	0.696	1.136	1.384	0.546	0.908	0.764	0.862	1.165	1.087	0.857	0.66
FALSE	High	Master Protein Candidate	F1MXX6	Lactadherin OS=Bos taurus OX=9913 GN=MFGE8 PE=4 SV=1	0	89.625	26	12	411	12	431	47.8	7.15	1334.38	12	0	0.792	0.936	0.973	1.08	0.908	1.066	1.137	0.759	1.274	0.822	0.62	0.783	1.399	0.94	0.551	1.045	0.511	0.915	1.075	0.816	1.159	1.312	0.696	1.136	1.384	0.546	0.908	0.764	0.862	1.165	1.087	0.857	0.66
FALSE	High	Master Protein	P81187	Complement factor B OS=Bos taurus OX=9913 GN=CFB PE=1 SV=2	0	71.243	19	11	229	11	761	85.3	7.68	761.49	11	0	1.164	1.067	1.049	0.85	1.215	0.836	0.912	0.899	1.001	1.056	1.037	0.938	0.681	1.111	0.854	0.918	1.16	0.96	1.082	1.11	0.971	1.053	1.552	1.133	0.933	1.296	1.226	0.813	1.153	0.953	0.827	1.02	1.187
FALSE	High	Master Protein	Q7SIH1	Alpha-2-macroglobulin OS=Bos taurus OX=9913 GN=A2M PE=1 SV=2	0	72.281	11	13	143	11	1510	167.5	6.02	408.2	13	2	0.972	0.765	1.216	0.758	0.78	0.923	0.932	0.7	1.112	1.077	1.775	1.028	0.739	0.789	0.69	1.02	1.196	1.925	0.691	0.894	0.804	0.667	0.915	1.065	0.814	1.645	0.752	0.951	0.72	1.075	0.805	0.629	3.463
FALSE	High	Master Protein	P02662	Alpha-S1-casein OS=Bos taurus OX=9913 GN=CSN1S1 PE=1 SV=2	0	189.093	47	11	2969	11	214	24.5	5.02	9287.18	11	0	1.156	1.639	0.519	0.958	1.255	0.934	1.239	1.83	0.664	0.73	0.815	0.697	1.061	1.198	1.07	1.169	0.804	0.883	1.326	1.094	1.47	0.541	1.441	0.88	0.861	0.663	1.027	1.131	1.328	0.857	1.043	0.442	0.67
FALSE	High	Master Protein	Q2KJF1	Alpha-1B-glycoprotein OS=Bos taurus OX=9913 GN=A1BG PE=1 SV=1	0	98.9	38	11	186	11	503	53.5	5.43	687.64	11	0	1.069	1.056	1.015	0.982	1.118	0.824	0.994	0.971	1.092	0.796	0.979	0.881	0.89	0.95	0.993	0.997	0.739	1.467	1.068	1.226	0.89	0.855	0.947	0.957	0.995	1.138	1.029	0.863	1.093	1.023	1.003	0.902	2.068
FALSE	High	Master Protein	F1N3A1	Thrombospondin-1 OS=Bos taurus OX=9913 GN=THBS1 PE=4 SV=1	0	43.117	11	11	108	11	1170	129.3	4.94	209.16	11	0	1.706	1.128	0.995	0.723	1.291	1.554	0.802	1.267	0.753		0.822	1.33	1.197	1.449	1.775	0.568	0.726	0.57	0.874	1.849	0.97	0.871	0.872	0.536	0.908	1.19	0.783	1.043	0.739	0.785	0.744	0.955
FALSE	High	Master Protein Candidate	Q28178	Thrombospondin-1 OS=Bos taurus OX=9913 GN=THBS1 PE=2 SV=2	0	43.117	11	11	108	11	1170	129.5	4.97	209.16	11	0	1.706	1.128	0.995	0.723	1.291	1.554	0.802	1.267	0.753		0.822	1.33	1.197	1.449	1.775	0.568	0.726	0.57	0.874	1.849	0.97	0.871	0.872	0.536	0.908	1.19	0.783	1.043	0.739	0.785	0.744	0.955
FALSE	High	None	Q19KS1	Lactoferrin (Fragment) OS=Bos taurus OX=9913 PE=2 SV=1	0	122.241	37	11	792	11	352	39.2	9.01	3022.6	11	0	1.055	1.02	1.307	1.276	0.967	0.853	0.72	0.763	0.403	1.027	1.391	0.83	0.644	0.918	2.257	1.037	1.439	0.814	0.606	1.249	1.089	0.692	1.019	0.754	0.605	0.958	0.779	1.499	0.897	0.529	0.75	0.903	0.643
FALSE	High	Master Protein	A0A140T881	Apolipoprotein E OS=Bos taurus OX=9913 GN=APOE PE=3 SV=1	0	71.583	34	10	253	10	316	36	5.83	854.42	10	0	0.931	1.311	1.092	0.653	0.995	0.859	0.794	0.616	0.522	1.029	0.793	0.896	0.52	0.856	1.432	0.544	0.737	0.429	0.864	2.061	1.427	0.615	0.851	0.528	0.86	2.107	0.716	1.268	0.567	0.569	0.814	0.483	0.68
FALSE	High	Master Protein	G3X7D2	Chitinase-3-like protein 1 OS=Bos taurus OX=9913 GN=CHI3L1 PE=4 SV=1	0	84.239	32	10	179	10	391	43.7	8.53	585.64	10	0	1.599	1.362	0.662	0.719	1.805	0.65	0.346	0.742	0.253	0.936	1.597	0.946	0.466	1.292	1.69	0.609	1.395	0.61	0.758	2.195	1.206	0.592	1.603	0.746	0.625	1.539	0.802	1.187	0.573	0.428	0.685	0.443	0.648
FALSE	High	Master Protein Candidate	Q03247	Apolipoprotein E OS=Bos taurus OX=9913 GN=APOE PE=1 SV=1	0	71.583	34	10	253	10	316	36	5.67	854.42	10	0	0.931	1.311	1.092	0.653	0.995	0.859	0.794	0.616	0.522	1.029	0.793	0.896	0.52	0.856	1.432	0.544	0.737	0.429	0.864	2.061	1.427	0.615	0.851	0.528	0.86	2.107	0.716	1.268	0.567	0.569	0.814	0.483	0.68
FALSE	High	None	R9QSM8	Alpha-2-macroglobulin OS=Bos taurus OX=9913 GN=A2M PE=2 SV=1	0	62.778	12	10	120	10	1198	133.3	6.1	369.67	10	0	0.972	0.81	1.216	0.758	0.78	0.823	0.932	0.7	1.056	1.046	1.854	1.006	0.739	0.652	0.69	1.02	1.257	2.047	0.691	0.921	0.73	0.667	0.915	1.051	0.814	1.723	0.752	0.951	0.72	1.058	0.833	0.659	3.638
FALSE	High	Master Protein	F1N3Q7	Apolipoprotein A-IV OS=Bos taurus OX=9913 GN=APOA4 PE=3 SV=1	0	42.627	18	9	127	9	380	43	5.4	443.48	9	0	0.992	0.805	1.2	0.83	0.972	0.893	0.873	0.82	1.106	1.029	1	0.818	0.877	0.807	0.852	0.98	0.922	1.025	0.925	0.994	0.702	1.141	0.975	1.091	1.05	1.396	1.051	0.853	1.021	1.09	0.886	1.052	1.652
FALSE	High	Master Protein	F1MMD7	Inter-alpha-trypsin inhibitor heavy chain H4 OS=Bos taurus OX=9913 GN=ITIH4 PE=4 SV=2	0	41.703	10	9	126	9	916	101.5	6.68	360.08	9	0	0.904	0.947	1.051	0.696	0.734	0.636	0.909	0.6	1.453	1.042	1.149	1.135	0.643	0.564	0.971	0.974	1.732	1.53	0.965	1.048	0.655	0.866	0.917	0.831	0.753	1.476	0.67	1.106	0.774	1.44	0.917	0.699	1.786
FALSE	High	Master Protein	F1MM32	Sulfhydryl oxidase OS=Bos taurus OX=9913 GN=QSOX1 PE=4 SV=2	0	30.595	17	9	63	9	567	63	9.16	147.54	9	0	1.035	0.944	1.104	0.925	1.14	0.885		1.014	0.994	0.935	1.129	1.002	0.842	0.935	1.352	0.866	1.321	0.803	0.952	1.052	0.9	1.129	1.259	1.074	1.065	0.794	1.038	0.955	0.915	0.995	1.279	0.887	0.704
FALSE	High	Master Protein	P02672	Fibrinogen alpha chain OS=Bos taurus OX=9913 GN=FGA PE=1 SV=5	0	62.49	17	9	143	9	615	67	7.17	448.63	9	0	0.935	0.686	1.049	0.654	0.741	0.661	0.798	0.608	1.659	0.724	1.728	1.054	0.951	0.742	0.639	0.919	1.594	2.444	0.71	0.777	0.772	0.634	1.116	0.894	0.736	2.189	0.693	0.798	0.75	1.473	0.91	0.936	2.383
FALSE	High	Master Protein Candidate	Q3T052	Inter-alpha-trypsin inhibitor heavy chain H4 OS=Bos taurus OX=9913 GN=ITIH4 PE=1 SV=1	0	39.462	10	9	120	9	916	101.4	6.68	339.73	9	0	0.904	0.947	1.051	0.696	0.734	0.636	0.909	0.6	1.453	1.042	1.149	1.135	0.643	0.564	0.971	0.974	1.732	1.53	0.965	1.048	0.655	0.866	0.917	0.831	0.753	1.476	0.67	1.106	0.774	1.44	0.917	0.699	1.786
FALSE	High	Master Protein Candidate	A5PJE3	Fibrinogen alpha chain OS=Bos taurus OX=9913 GN=FGA PE=2 SV=1	0	62.49	17	9	143	9	615	67	7.02	448.63	9	0	0.935	0.686	1.049	0.654	0.741	0.661	0.798	0.608	1.659	0.724	1.728	1.054	0.951	0.742	0.639	0.919	1.594	2.444	0.71	0.777	0.772	0.634	1.116	0.894	0.736	2.189	0.693	0.798	0.75	1.473	0.91	0.936	2.383
FALSE	High	Master Protein Candidate	A6QQA8	Sulfhydryl oxidase OS=Bos taurus OX=9913 GN=QSOX1 PE=2 SV=1	0	30.595	17	9	63	9	567	62.9	9.07	147.54	9	0	1.035	0.944	1.104	0.925	1.14	0.885		1.014	0.994	0.935	1.129	1.002	0.842	0.935	1.352	0.866	1.321	0.803	0.952	1.052	0.9	1.129	1.259	1.074	1.065	0.794	1.038	0.955	0.915	0.995	1.279	0.887	0.704
FALSE	High	Master Protein Candidate	Q5EA67	Inter-alpha (Globulin) inhibitor H4 (Plasma Kallikrein-sensitive glycoprotein) OS=Bos taurus OX=9913 GN=ITIH4 PE=2 SV=1	0	41.703	10	9	126	9	916	101.4	6.71	360.08	9	0	0.904	0.947	1.051	0.696	0.734	0.636	0.909	0.6	1.453	1.042	1.149	1.135	0.643	0.564	0.971	0.974	1.732	1.53	0.965	1.048	0.655	0.866	0.917	0.831	0.753	1.476	0.67	1.106	0.774	1.44	0.917	0.699	1.786
FALSE	High	None	B5B3R8	Alpha S1 casein OS=Bos taurus OX=9913 GN=CSN1S1 PE=2 SV=1	0	181.915	42	9	2897	9	214	24.4	5.1	9221.01	9	0	1.157	1.613	0.519	0.959	1.255	0.934	1.244	1.831	0.664	0.73	0.813	0.695	1.061	1.195	1.068	1.164	0.801	0.881	1.326	1.091	1.47	0.545	1.428	0.879	0.861	0.652	0.982	1.131	1.328	0.857	1.04	0.442	0.67
FALSE	High	None	P30922	Chitinase-3-like protein 1 OS=Bos taurus OX=9913 GN=CHI3L1 PE=1 SV=3	0	82.078	32	9	151	9	383	43	8.68	539.79	9	0	1.588	1.345	0.663	0.723	1.825	0.658	0.34	0.753	0.222	0.933	1.616	0.947	0.47	1.273	1.699	0.608	1.371	0.632	0.774	2.211	1.212	0.611	1.603	0.735	0.619	1.5	0.817	1.182	0.568	0.408	0.692	0.427	0.654
FALSE	High	None	A7YWR0	Apolipoprotein E OS=Bos taurus OX=9913 GN=APOE PE=2 SV=1	0	68.178	30	9	252	9	316	36.1	5.83	849.34	9	0	0.931	1.311	1.092	0.653	0.995	0.859	0.794	0.616	0.522	1.029	0.793	0.896	0.52	0.856	1.432	0.544	0.737	0.429	0.864	2.061	1.427	0.615	0.851	0.528	0.86	2.107	0.716	1.268	0.567	0.569	0.814	0.483	0.68
FALSE	High	None	G3MYW7	Lactadherin OS=Bos taurus OX=9913 GN=MFGE8 PE=4 SV=1	0	63.539	20	9	307	9	379	42.1	6.43	970.79	9	0	0.843	0.984	0.998	1.067	0.896	1.086	1.143	0.683	1.272	0.826	0.612	0.821	1.382	0.936	0.54	1.029	0.482	0.885	1.074	0.832	1.164	1.339	0.672	1.169	1.431	0.542	0.934	0.78	0.817	1.172	1.061	0.866	0.654
FALSE	High	Master Protein	P60712	Actin, cytoplasmic 1 OS=Bos taurus OX=9913 GN=ACTB PE=1 SV=1	0	61.85	31	8	78	8	375	41.7	5.48	344.23	8	0	0.448	0.992	0.927	1.35	0.941	0.647	0.453	0.569	0.61	1.327	1.611	0.795	0.54	0.727	1.239	1.359	2.663	0.916	0.748	1.318	0.74	0.447	1.144	0.947	0.691	2.399	0.82	0.81	0.555	0.751	0.47	0.502	1.212
FALSE	High	Master Protein	F1N726	Glycoprotein 2 OS=Bos taurus OX=9913 GN=GP2 PE=1 SV=1	0	34.363	16	8	181	8	534	59.2	4.82	495.37	8	0	0.809	0.622	0.897	0.599	0.799	1.446	1.399	1.064	1.283	1.137	0.816	1.322	0.87	0.856	0.596	0.587	0.472	0.809	1.925	0.822	1.062	1.939	1.818	1.389	1.632	0.524	1.017	0.905	0.931	1.031	1.386	1.892	0.469
FALSE	High	Master Protein	E1BH06	Uncharacterized protein OS=Bos taurus OX=9913 GN=LOC617696 PE=1 SV=2	0	28.285	4	8	90	8	1741	192.6	7.43	205.53	8	0	0.75	0.873	0.995	0.797	1.051	0.884	0.876	0.714	1.213	1.192	1.171	1.151	1.164	1.379	0.936	0.978	0.981	1.504	0.865	1.036	0.742	1.288	0.923	1.166	1.359	1.032	0.936	0.71	1.189	1.201	0.8	1.078	1.217
FALSE	High	Master Protein	T1T0C1	Beta-casein OS=Bos taurus OX=9913 GN=csn2 PE=2 SV=1	0	122.41	38	9	1984	8	224	25	5.54	6321.35	9	1	1.26	1.697	0.616	0.934	1.262	1.005	1.179	1.679	0.764	0.7	0.737	0.848	1.159	1.291	1.032	1.157	0.617	0.855	1.308	1.095	1.268	0.704	1.301	0.983	0.956	0.623	1.339	1.007	1.312	0.825	1.093	0.537	0.671
FALSE	High	Master Protein Candidate	P02666	Beta-casein OS=Bos taurus OX=9913 GN=CSN2 PE=1 SV=2	0	122.41	38	9	1984	8	224	25.1	5.35	6321.35	9	0	1.26	1.697	0.616	0.934	1.262	1.005	1.179	1.679	0.764	0.7	0.737	0.848	1.159	1.291	1.032	1.157	0.617	0.855	1.308	1.095	1.268	0.704	1.301	0.983	0.956	0.623	1.339	1.007	1.312	0.825	1.093	0.537	0.671
FALSE	High	Master Protein Candidate	P63258	Actin, cytoplasmic 2 OS=Bos taurus OX=9913 GN=ACTG1 PE=1 SV=1	0	61.85	31	8	78	8	375	41.8	5.48	344.23	8	0	0.448	0.992	0.927	1.35	0.941	0.647	0.453	0.569	0.61	1.327	1.611	0.795	0.54	0.727	1.239	1.359	2.663	0.916	0.748	1.318	0.74	0.447	1.144	0.947	0.691	2.399	0.82	0.81	0.555	0.751	0.47	0.502	1.212
FALSE	High	None	Q0ZCB4	Apolipoprotein E (Fragment) OS=Bos taurus OX=9913 PE=3 SV=1	0	65.63	39	8	222	8	237	27.1	8.9	781.26	8	0	0.88	1.298	1.05	0.668	1.015	0.859	0.791	0.616	0.494	1.011	0.821	0.896	0.52	0.813	1.432	0.544	0.776	0.449	0.886	2.022	1.389	0.578	0.851	0.49	0.927	1.773	0.717	1.191	0.588	0.569	0.781	0.431	0.719
FALSE	High	None	Q32PJ2	Apolipoprotein A-IV OS=Bos taurus OX=9913 GN=APOA4 PE=2 SV=1	0	40.444	16	8	123	8	380	43	5.4	435.24	8	0	0.992	0.805	1.2	0.83	0.972	0.893	0.873	0.82	1.106	1.029	1	0.818	0.877	0.807	0.852	0.98	0.922	1.025	0.925	0.994	0.702	1.141	0.975	1.091	1.05	1.396	1.051	0.853	1.021	1.09	0.886	1.052	1.652
FALSE	High	Master Protein	B2D1N9	ATP-binding cassette sub-family G member 2 OS=Bos taurus OX=9913 GN=ABCG2 PE=2 SV=1	0	20.022	11	7	52	7	658	73.1	8.73	117.66	7	0	0.713	0.65		0.907	1.025	1.24	1.15	1.061	0.963	1.063	0.785	1.199	1.981	1.27	0.414	0.939	0.476	0.791	1.383		1.655			1.006	1.055	0.416		0.832	1.189	0.97		0.482	0.709
FALSE	High	Master Protein	A6QPX7	FGB protein (Fragment) OS=Bos taurus OX=9913 GN=FGB PE=2 SV=1	0	32.529	21	7	115	7	330	37.9	6.68	296.87	7	0	0.869	0.793	1.237	0.649	0.721	0.742	0.736	0.645	1.292	0.692	2.14	1.056	0.95	0.75	0.538	0.93	1.675	2.533	0.639	0.655	0.584	0.725	1.201	0.903	0.759	2.953	0.912	0.87	0.789	1.341	0.885	0.704	2.698
FALSE	High	Master Protein	P00735	Prothrombin OS=Bos taurus OX=9913 GN=F2 PE=1 SV=2	0	28.281	12	7	92	7	625	70.5	6.33	247.84	7	0	0.712	0.972	1.129	0.782	0.94	0.963	0.959	0.733	1.909	1.076	1.014	1.001	1.097	0.914	0.657	0.795	0.74	0.901	0.884	0.915	0.646	1.214		1.246	0.853	1.005	0.988	0.651	0.948	1.31	0.996	1.044	2.02
FALSE	High	Master Protein	Q3ZCH5	Zinc-alpha-2-glycoprotein OS=Bos taurus OX=9913 GN=AZGP1 PE=2 SV=1	0	46.112	31	7	153	7	299	33.8	5.24	543.15	7	0	0.751	0.748	1.335	0.729	0.802	1.184	1.153	0.754	1.356	0.929	0.626	0.964	0.864	0.915	0.58	0.844	0.544	0.805	0.876	0.828	0.881	1.521	0.808	1.118	1.231	0.729	1.249	0.999	1.043	1.57	1.192	2.251	0.905
FALSE	High	Master Protein	P17697	Clusterin OS=Bos taurus OX=9913 GN=CLU PE=1 SV=1	0	68.128	20	7	202	7	439	51.1	6.04	850.47	7	0	1.33	1.31	0.818	0.702	1.429	0.857	0.909	0.926	0.502	0.689	0.994	0.806	0.724	1.39	1.615	0.839	1.058	0.548	0.833	1.638	1.15	0.511	1.187	0.624	0.74	1.33	0.776	1.321	0.871	0.626	0.863	0.644	0.698
FALSE	High	Master Protein Candidate	Q4GZT4	ATP-binding cassette sub-family G member 2 OS=Bos taurus OX=9913 GN=ABCG2 PE=3 SV=2	0	20.022	11	7	52	7	655	72.7	8.66	117.66	7	0	0.713	0.65		0.907	1.025	1.24	1.15	1.061	0.963	1.063	0.785	1.199	1.981	1.27	0.414	0.939	0.476	0.791	1.383		1.655			1.006	1.055	0.416		0.832	1.189	0.97		0.482	0.709
FALSE	High	Master Protein Candidate	Q32PJ1	ATP-binding cassette, sub-family G (WHITE), member 2 OS=Bos taurus OX=9913 GN=ABCG2 PE=2 SV=2	0	20.022	11	7	52	7	658	73.1	8.73	117.66	7	0	0.713	0.65		0.907	1.025	1.24	1.15	1.061	0.963	1.063	0.785	1.199	1.981	1.27	0.414	0.939	0.476	0.791	1.383		1.655			1.006	1.055	0.416		0.832	1.189	0.97		0.482	0.709
FALSE	High	Master Protein Candidate	F1MAV0	Fibrinogen beta chain OS=Bos taurus OX=9913 GN=FGB PE=4 SV=2	0	32.529	14	7	115	7	495	56.4	8.22	296.87	7	0	0.869	0.793	1.237	0.649	0.721	0.742	0.736	0.645	1.292	0.692	2.14	1.056	0.95	0.75	0.538	0.93	1.675	2.533	0.639	0.655	0.584	0.725	1.201	0.903	0.759	2.953	0.912	0.87	0.789	1.341	0.885	0.704	2.698
FALSE	High	None	K4JBR5	Alpha-2-macroglobulin variant 1 OS=Bos taurus OX=9913 GN=A2M PE=2 SV=1	0	47.722	12	9	96	7	1034	115.1	6.21	278.9	9	0	0.96	0.782	1.175	0.758	0.78	0.817	0.932	0.7	1.12	1.087	1.854	1.03	0.739	0.805	0.668	1.048	1.227	1.953	0.691	0.877	0.822	0.667	0.974	0.999	0.814	1.681	0.718	0.951	0.72	1.025	0.805	0.58	3.513
FALSE	High	None	Q0IIA4	Glycoprotein 2 (Zymogen granule membrane) OS=Bos taurus OX=9913 GN=GP2 PE=2 SV=1	0	28.599	13	7	179	7	534	59.2	4.82	488.19	7	0	0.809	0.622	0.897	0.549	0.799	1.446	1.399	1.064	1.283	1.137	0.816	1.322	0.87	0.856	0.596	0.587	0.472	0.809	1.925	0.822	1.062	1.939	1.818	1.389	1.632	0.524	1.017	0.864	0.931	1.031	1.386	1.892	0.469
FALSE	High	None	Q693V9	Complement component 3d (Fragment) OS=Bos taurus OX=9913 PE=2 SV=1	0	48.192	22	7	210	7	303	34.4	7.11	664.44	7	0	1.266	0.765	1.166	0.933	1.017	1.11	0.915	0.868	1.005	1.105	1.24	1.035	0.859	1.098	1.158	0.982	1.172	1.096	0.986	1.174	0.857	1.039	0.914	1.041	1.111	1.273	0.92	0.981	0.876	0.934	0.941	1.266	1.313
FALSE	High	None	F1MRD0	Actin, cytoplasmic 1 OS=Bos taurus OX=9913 GN=ACTB PE=3 SV=2	0	44.764	26	7	58	7	375	41.8	5.31	225.02	7	0	0.448	0.943	0.927	1.35	0.941	0.628	0.453	0.569	0.6	1.327	1.73	0.774	0.54	0.69	1.239	1.389	2.608	0.927	0.727	1.357	0.74	0.447	1.133	0.952	0.691	2.556	0.82	0.81	0.555	0.745	0.47	0.473	1.212
FALSE	High	None	K4JF16	Alpha-2-macroglobulin variant 23 OS=Bos taurus OX=9913 GN=A2M PE=2 SV=1	0	42.409	12	7	76	7	904	101.3	6	247.72	7	0	0.96	0.797	1.175	0.758	0.78	0.776	0.932	0.7	1.057	1.053	2.063	1.009	0.739	0.646	0.668	1.048	1.332	2.129	0.691	0.913	0.742	0.667	0.974	0.865	0.814	1.771	0.718	0.951	0.72	1.051	0.838	0.595	3.733
FALSE	High	Master Protein	F1N1I6	Gelsolin OS=Bos taurus OX=9913 GN=GSN PE=1 SV=1	0	28.183	9	6	105	6	781	85.6	6.21	223.01	6	0	0.997	0.843	0.876	0.781	1.106	0.987	1.076	1.132	0.718	0.802	0.959	0.832	1.043	1.214	1.187	0.986	0.985	1.023	1.072	1.262	1.153	0.979		0.885	1.102	1.436	1.087	0.941	1.093	0.837	1.015	0.534	1.316
FALSE	High	Master Protein	Q8SPP7	Peptidoglycan recognition protein 1 OS=Bos taurus OX=9913 GN=PGLYRP1 PE=1 SV=1	0	76.641	43	6	145	6	190	21.1	9.5	496.03	6	0	0.35	2.158	0.548	0.952	0.591	0.765	1.087	0.97		0.83	1.821	0.729	0.297	0.509	1.591	1.037	3.036	1.545	0.783	0.991	0.65	0.206	1.297	0.457	0.509	1.382	0.689	0.607	0.373	0.663	0.901		1.201
FALSE	High	Master Protein	Q32PI4	Complement factor I OS=Bos taurus OX=9913 GN=CFI PE=2 SV=1	0	36.611	13	6	56	6	618	68.9	7.74	208.36	6	0	0.744		1.059	0.912			1.129	1.118		1.041	0.884	1.284	0.98	0.887	1.084	0.919	0.903		1.258	1.127	1.161	1.107	0.895	0.866			1.183	0.881			1.078		1.091
FALSE	High	Master Protein	P48616	Vimentin OS=Bos taurus OX=9913 GN=VIM PE=1 SV=3	0	27.83	16	7	24	6	466	53.7	5.12	64.52	7	1		0.899									1.491	1.012		0.756			2.151			1.315	0.678		0.831			2.59
FALSE	High	Master Protein	P02663	Alpha-S2-casein OS=Bos taurus OX=9913 GN=CSN1S2 PE=1 SV=2	0	28.889	21	6	375	6	222	26	8.43	964.01	6	0	1.009	1.737	0.642	0.802	1.12	0.959	1.123	2.074	0.882	0.701	0.755	0.688	1.213	1.335	0.799	1.182	0.579	0.863	1.466	1.057	1.517	0.672	1.158	0.774	0.885	0.506	0.937	1.182	1.108	0.882	0.873	0.555	0.701
FALSE	High	Master Protein	Q28049	Alpha lactalbumin (Fragment) OS=Bos taurus OX=9913 GN=alfaLA PE=3 SV=1	0	43.433	49	6	113	6	123	14.1	5	433.66	6	0	0.785	0.691	1.154	0.92	0.834	1.103	0.988	0.762	1.457	1.145	0.745	1.169	0.939	0.766	0.42	0.78	0.287	0.652	1.02	0.736	0.863	1.528	0.444	1.379	1.102	0.545	1.269	0.808	1.078	1.196	0.459	1.708	0.646
FALSE	High	Master Protein	G3N2D8	Uncharacterized protein OS=Bos taurus OX=9913 GN=GGT1 PE=1 SV=1	0	25.872	11	6	125	6	568	60.9	6.35	373.99	6	0	1.072	0.669	0.839	1.094	0.897	1.134	1.198	1.109	1.04	1.088	0.732	1.119	1.453	1.06	0.911	1.194	0.658	0.888	1.543	0.716	1.038	0.982	0.858	0.969	1.009	0.697	0.96	0.958	0.997	1.062	1.174	0.771	0.946
FALSE	High	Master Protein	E1B726	Plasminogen OS=Bos taurus OX=9913 GN=PLG PE=3 SV=2	0	26.677	9	6	45	6	812	91.2	7.64	131.97	6	0		1.182				0.888			0.939	0.787	1.02	0.781	0.875	1.057	1.257	0.897	1.01	1.399	0.866	1.158	1.099	0.853	1.096		0.944	1.603				0.747	0.982	0.469	1.276
FALSE	High	Master Protein	P18892	Butyrophilin subfamily 1 member A1 OS=Bos taurus OX=9913 GN=BTN1A1 PE=1 SV=2	0	102.587	29	13	424	6	526	59.2	5.2	1411.68	13	8	0.894	0.857	0.567	1.094	0.891	1.435	1.023	1.096	1.125	1.133	0.665	1.008	1.567	1.104	1.096	1.049	0.52	0.84	1.954	0.99	1.594	0.651	0.926	0.943	1.135	0.645	0.791	1.345	0.944	0.964	0.918	0.662	0.671
FALSE	High	Master Protein Candidate	F1N4M7	Complement factor I OS=Bos taurus OX=9913 GN=CFI PE=1 SV=2	0	36.611	13	6	56	6	618	68.9	7.74	208.36	6	0	0.744		1.059	0.912			1.129	1.118		1.041	0.884	1.284	0.98	0.887	1.084	0.919	0.903		1.258	1.127	1.161	1.107	0.895	0.866			1.183	0.881			1.078		1.091
FALSE	High	Master Protein Candidate	P06868	Plasminogen OS=Bos taurus OX=9913 GN=PLG PE=1 SV=2	0	26.677	9	6	45	6	812	91.2	7.5	131.97	6	0		1.182				0.888			0.939	0.787	1.02	0.781	0.875	1.057	1.257	0.897	1.01	1.399	0.866	1.158	1.099	0.853	1.096		0.944	1.603				0.747	0.982	0.469	1.276
FALSE	High	None	A7E3T8	ATP-binding cassette, sub-family G, member 2 OS=Bos taurus OX=9913 GN=ABCG2 PE=2 SV=1	0	17.552	8	6	49	6	658	73	8.66	109.97	6	0	0.713	0.65		0.907	1.025	1.24	1.15	1.061	0.963	1.063	0.785	1.199	1.981	1.27	0.414	0.939	0.476	0.791	1.383		1.655			0.911	1.075	0.416		0.832	1.189	0.97		0.482	0.709
FALSE	High	None	K4JDT2	Alpha-2-macroglobulin variant 20 OS=Bos taurus OX=9913 GN=A2M PE=2 SV=1	0	36.292	11	6	64	6	881	98.3	6.01	210.74	6	0	0.944	0.815	1.242	0.683	0.76	0.751		0.677	0.988	1.013	2.063	1.009	0.739	0.646	0.668	1.048	1.332	2.129	0.691	0.913	0.742	0.667	0.974	0.865	0.814	1.794	0.798	1.02	0.751	1.093	0.877	0.61	3.811
FALSE	High	None	P02676	Fibrinogen beta chain OS=Bos taurus OX=9913 GN=FGB PE=1 SV=2	0	29.911	13	6	101	6	468	53.3	8.19	274.88	6	0	0.866	0.809	1.237	0.649	0.721	0.742	0.736	0.645	1.292	0.693	2.136	1.086	0.95	0.75	0.572	0.93	1.675	2.512	0.639	0.655	0.584	0.725	1.201		0.759	2.947	0.912	0.87	0.789	1.341	0.885	0.704	2.541
FALSE	High	Master Protein	A0A140T8A5	Isocitrate dehydrogenase [NADP] OS=Bos taurus OX=9913 GN=IDH1 PE=1 SV=1	0	30.571	17	5	53	5	414	46.7	6.55	180.65	5	0	0.716	1.557	0.975	1.042	0.923	1.075	1.211	0.998	2.032	1.038	0.835	1.097	1.374	0.9	1.175	1.194	1.096	0.784	1.329		1.028		1.022	1.016	1.325	1.011	0.843	1.068	0.963	1.935	1.149	0.854	1.322
FALSE	High	Master Protein	Q2TBI0	Lipopolysaccharide-binding protein OS=Bos taurus OX=9913 GN=LBP PE=2 SV=1	0	25.787	13	5	84	5	481	53.7	7.09	237.42	5	0	1.723	1.566	0.69	0.764	2.401	0.803	0.633	1.084	0.947	1.354	0.923	1.278	0.709	2.491	1.436	0.803	1.562	0.91	0.635	1.555	0.971	0.806	1.324	1.82	0.745	1.552	0.674	1.156	0.598	0.982	0.751	0.512	0.603
FALSE	High	Master Protein	A6QR11	Protein kinase C-binding protein NELL2 OS=Bos taurus OX=9913 GN=NELL2 PE=2 SV=1	0	14.381	5	5	32	5	816	91.2	5.77	67.59	5	0	0.955		1.266	0.958		1.147	1.159	1.1	0.853	0.921	0.704	1.207	1.08	0.782	0.792	0.943		0.945				1.463	0.689	0.912	1.289		1.088	1.04		0.942		1.602	0.99
FALSE	High	Master Protein	P08037	Beta-1,4-galactosyltransferase 1 OS=Bos taurus OX=9913 GN=B4GALT1 PE=1 SV=3	0	27.729	17	5	108	5	402	44.8	9.31	422.37	5	0	0.708	0.613	1.203	0.986	0.866	1.257	1.156	0.982	1.312	1.417	0.682	1.265	1.096	0.989	0.731	0.855	0.474	0.532	1.024	0.756	0.697	1.453	0.857	1.074	1.04	0.489	1.07	0.945	0.887	1.273	1.185	1.68	0.629
FALSE	High	Master Protein	G3X6K8	Haptoglobin OS=Bos taurus OX=9913 GN=HP PE=3 SV=1	0	28.627	14	5	106	5	401	44.8	7.71	342.04	5	0	0.708	0.89	0.967	0.808	1.394	0.583	0.366	0.561	0.44	1.22	2.384	0.806	0.574	0.794	0.909	0.958	3.084	2.205	0.716	0.799	0.995	0.37	1.29	1.495	0.779	2.02	0.709	0.66	0.53	0.625	0.706	0.499	1.635
FALSE	High	Master Protein	Q28085	Complement factor H OS=Bos taurus OX=9913 GN=CFH PE=1 SV=3	0	15.486	5	5	12	5	1236	140.3	6.81	31.04	5	0	1.051	0.753									0.994							1.187		1.005			0.903			1.718
FALSE	High	Master Protein	Q32KV6	Nucleotide exchange factor SIL1 OS=Bos taurus OX=9913 GN=SIL1 PE=2 SV=1	0	14.748	10	5	39	5	462	52.5	5.74	54.78	5	0	0.911		1.095	0.988		1.101	0.999	1.357		1.13	0.555					0.929	0.469			0.653			0.858	1.082	0.991		1.089	0.87		1.438	1.135		0.676
FALSE	High	Master Protein	A6QNZ7	Keratin 10 (Epidermolytic hyperkeratosis; keratosis palmaris et plantaris) OS=Bos taurus OX=9913 GN=KRT10 PE=2 SV=1	0	18.923	9	6	79	5	526	54.8	5.07	202.67	6	1	1.392	1.061	0.796	2.06	0.86	0.72	1.116	0.948	1.978	0.748	0.688	2.405	1.912	1.749	1.703	0.858	0.754	0.488	0.583	0.66	0.383	1.333	0.928	0.812	1.481	0.808	0.968	0.908	1.027	1.133	0.924	1.121	0.603
FALSE	High	Master Protein	A3FJ56	Kappa casein (Fragment) OS=Bos taurus OX=9913 PE=4 SV=1	0	46.604	26	5	669	5	160	17.8	7.97	1356.9	5	0	1.116	1.92	0.408	0.953	1.13	0.809	1.135	1.866	0.627	0.607	0.892	0.56	0.997	1.033	1.295	1.123	0.869	0.878	1.216	1.238	1.446	0.365	1.558	0.774	0.886	0.781	1.121	1.126	1.215	0.82	1.091	0.36	0.571
FALSE	High	Master Protein	Q95122	Monocyte differentiation antigen CD14 OS=Bos taurus OX=9913 GN=CD14 PE=2 SV=2	0	35.713	20	5	105	5	373	39.6	5.57	446.8	5	0	1.323	0.791	1.175	1.019	1.003	0.961	0.901	1.335	1.369	1.205	0.81	1.169	0.895	1.044	0.842	1.094	0.666	0.846	0.892	0.922	0.888	1.354	0.963	1.179	1.167	0.591	1.582	0.96	1.199	1.276	0.871	1.345	0.876
FALSE	High	Master Protein	Q29RQ1	Complement component C7 OS=Bos taurus OX=9913 GN=C7 PE=2 SV=1	0	25.343	7	5	69	5	843	93	7.11	184.94	5	0	0.986	1.121	1.07	1.03	1.064	0.792	1.06	0.953	0.614	0.84	0.761	1.212	1.155	1.026	1.01		0.714	0.893	1.051	0.881	0.624	1.229	0.805	0.882	0.988	0.889	0.866	0.963	0.723	0.666	1.021	0.84	0.868
FALSE	High	Master Protein	P11151	Lipoprotein lipase OS=Bos taurus OX=9913 GN=LPL PE=1 SV=2	0	36.352	12	5	116	5	478	53.3	8.51	489.41	5	0	0.958	1.193	0.885	1.118	1.045	0.857	1.195	1.222	0.755	0.763	0.798	0.742	0.883	1.034	0.794	0.763	0.726	0.652	1.061	1.14	1.334	0.916	1.065	0.957	1.128	0.717	1.098	1.07	0.935	0.742	0.969	0.755	0.628
FALSE	High	Master Protein	F1MC11	Keratin, type I cytoskeletal 14 OS=Bos taurus OX=9913 GN=KRT14 PE=1 SV=2	0	21.469	11	6	75	5	477	51.9	5.16	202.94	6	0	1.618	1.822	0.871	4.949	0.877	0.979	1.155	0.928	2.486	0.954	0.72	1.749	2.209	1.175	1.929	0.717		0.933	0.561	0.821	0.629	1.564	1.21	1.136	1.459	0.942	1.296	1.043	1.175	1.168	0.988	1.159	0.733
FALSE	High	Master Protein Candidate	F1N045	Complement component C7 OS=Bos taurus OX=9913 GN=C7 PE=4 SV=1	0	25.343	7	5	69	5	843	92.9	7.2	184.94	5	0	0.986	1.121	1.07	1.03	1.064	0.792	1.06	0.953	0.614	0.84	0.761	1.212	1.155	1.026	1.01		0.714	0.893	1.051	0.881	0.624	1.229	0.805	0.882	0.988	0.889	0.866	0.963	0.723	0.666	1.021	0.84	0.868
FALSE	High	Master Protein Candidate	F1MNN7	Lipopolysaccharide-binding protein OS=Bos taurus OX=9913 GN=LBP PE=4 SV=1	0	25.787	13	5	84	5	481	53.7	7.09	237.42	5	0	1.723	1.566	0.69	0.764	2.401	0.803	0.633	1.084	0.947	1.354	0.923	1.278	0.709	2.491	1.436	0.803	1.562	0.91	0.635	1.555	0.971	0.806	1.324	1.82	0.745	1.552	0.674	1.156	0.598	0.982	0.751	0.512	0.603
FALSE	High	Master Protein Candidate	P06394	Keratin, type I cytoskeletal 10 OS=Bos taurus OX=9913 GN=KRT10 PE=3 SV=1	0	18.923	9	6	79	5	526	54.8	5.11	202.67	6	0	1.392	1.061	0.796	2.06	0.86	0.72	1.116	0.948	1.978	0.748	0.688	2.405	1.912	1.749	1.703	0.858	0.754	0.488	0.583	0.66	0.383	1.333	0.928	0.812	1.481	0.808	0.968	0.908	1.027	1.133	0.924	1.121	0.603
FALSE	High	Master Protein Candidate	P02668	Kappa-casein OS=Bos taurus OX=9913 GN=CSN3 PE=1 SV=1	0	46.604	22	5	669	5	190	21.3	6.77	1356.9	5	0	1.116	1.92	0.408	0.953	1.13	0.809	1.135	1.866	0.627	0.607	0.892	0.56	0.997	1.033	1.295	1.123	0.869	0.878	1.216	1.238	1.446	0.365	1.558	0.774	0.886	0.781	1.121	1.126	1.215	0.82	1.091	0.36	0.571
FALSE	High	Master Protein Candidate	A8DBT6	Monocyte differentiation antigen CD14 OS=Bos taurus OX=9913 GN=CD14 PE=4 SV=1	0	35.713	20	5	105	5	373	39.6	5.41	446.8	5	0	1.323	0.791	1.175	1.019	1.003	0.961	0.901	1.335	1.369	1.205	0.81	1.169	0.895	1.044	0.842	1.094	0.666	0.846	0.892	0.922	0.888	1.354	0.963	1.179	1.167	0.591	1.582	0.96	1.199	1.276	0.871	1.345	0.876
FALSE	High	Master Protein Candidate	A6QNL0	Monocyte differentiation antigen CD14 OS=Bos taurus OX=9913 GN=CD14 PE=2 SV=1	0	35.713	20	5	105	5	375	39.9	5.77	446.8	5	0	1.323	0.791	1.175	1.019	1.003	0.961	0.901	1.335	1.369	1.205	0.81	1.169	0.895	1.044	0.842	1.094	0.666	0.846	0.892	0.922	0.888	1.354	0.963	1.179	1.167	0.591	1.582	0.96	1.199	1.276	0.871	1.345	0.876
FALSE	High	Master Protein Candidate	Q9XSG3	Isocitrate dehydrogenase [NADP] cytoplasmic OS=Bos taurus OX=9913 GN=IDH1 PE=2 SV=1	0	30.571	17	5	53	5	414	46.8	6.55	180.65	5	0	0.716	1.557	0.975	1.042	0.923	1.075	1.211	0.998	2.032	1.038	0.835	1.097	1.374	0.9	1.175	1.194	1.096	0.784	1.329		1.028		1.022	1.016	1.325	1.011	0.843	1.068	0.963	1.935	1.149	0.854	1.322
FALSE	High	Master Protein Candidate	Q2TBU0	Haptoglobin OS=Bos taurus OX=9913 GN=HP PE=2 SV=1	0	28.627	14	5	106	5	401	44.8	7.71	342.04	5	0	0.708	0.89	0.967	0.808	1.394	0.583	0.366	0.561	0.44	1.22	2.384	0.806	0.574	0.794	0.909	0.958	3.084	2.205	0.716	0.799	0.995	0.37	1.29	1.495	0.779	2.02	0.709	0.66	0.53	0.625	0.706	0.499	1.635
FALSE	High	Master Protein Candidate	A0A140T8A9	Kappa-casein OS=Bos taurus OX=9913 GN=CSN3 PE=3 SV=1	0	46.604	22	5	669	5	190	21.2	7.37	1356.9	5	0	1.116	1.92	0.408	0.953	1.13	0.809	1.135	1.866	0.627	0.607	0.892	0.56	0.997	1.033	1.295	1.123	0.869	0.878	1.216	1.238	1.446	0.365	1.558	0.774	0.886	0.781	1.121	1.126	1.215	0.82	1.091	0.36	0.571
FALSE	High	None	F1MJH1	Gelsolin OS=Bos taurus OX=9913 GN=GSN PE=4 SV=1	0	24.514	8	5	81	5	731	80.7	5.71	212.3	5	0	0.967	0.843	0.792	0.768	1.104	0.936	0.984	1.132	0.717	0.802	0.958	0.832	0.929	1.187	1.049	0.981	0.985	1.023	0.954	1.281	1.19	0.979		0.885	1.123	1.436	1.018	0.942	1.077	0.803	1.005	0.497	1.316
FALSE	High	None	A7E350	PLG protein OS=Bos taurus OX=9913 GN=PLG PE=2 SV=1	0	23.091	8	5	43	5	724	81.5	7.96	127.5	5	0		1.182				0.888			0.939	0.787	1.01	0.781	0.875	1.057	1.257	0.897	1.043	1.399	0.866	1.158	1.099	0.853	1.096		0.944	1.603				0.747	0.982	0.469	1.276
FALSE	High	None	Q3SX14	Gelsolin OS=Bos taurus OX=9913 GN=GSN PE=2 SV=1	0	24.514	8	5	81	5	731	80.7	5.78	212.3	5	0	0.967	0.843	0.792	0.768	1.104	0.936	0.984	1.132	0.717	0.802	0.958	0.832	0.929	1.187	1.049	0.981	0.985	1.023	0.954	1.281	1.19	0.979		0.885	1.123	1.436	1.018	0.942	1.077	0.803	1.005	0.497	1.316
FALSE	High	None	Q28194	Thrombospondin-1 (Fragment) OS=Bos taurus OX=9913 PE=2 SV=1	0	17.251	20	5	79	5	229	25	7.97	162.25	5	0	1.808	1.137	0.726	0.781	1.346	1.599	0.802	1.267			0.822	1.33	1.197	1.468	1.775	0.625	0.72	0.57	0.78	1.849	0.962	0.833	0.84	0.536	0.79	1.21	0.802	1.054	0.833	0.882	0.744
FALSE	High	None	Q6LC78	Lactoferrin (Fragment) OS=Bos taurus OX=9913 PE=4 SV=1	0	72.717	51	5	457	5	117	13.2	9.29	1847.85	5	0	1.262	1.187	1.375	1.328	0.987	0.951	0.753	0.735	0.433	1.066	1.309	0.833	0.724	0.925	2.321	1.007	1.393	0.841	0.675	1.272	1.117	0.735	0.992	0.859	0.618	0.967	0.921	1.534	0.891	0.678	0.776	0.938	0.648
FALSE	High	None	Q8MII0	Lactotransferrin (Fragment) OS=Bos taurus OX=9913 PE=2 SV=1	0	55.382	22	6	341	5	355	38.8	7.37	1096.11	6	0	1.054	0.797	1.31	1.304	0.981	0.748	0.704	0.643	0.333	1.025	1.344	0.834	0.557	0.853	2.54	0.988	1.216	0.751	0.49	1.237	1.144	0.775	1.009	0.682	0.546	0.88	0.763	1.5	0.74	0.467	0.713	0.866	0.679
FALSE	High	None	H2CNR1	Peptidoglycan-recognition protein OS=Bos taurus OX=9913 GN=PGLYRP1 PE=3 SV=1	0	64.292	37	5	129	5	190	21	9.52	444.62	5	0	0.35	2.158	0.548	0.952	0.591	0.765	1.087	0.97		0.83	2.025	0.79	0.297	0.509	1.585	1.239	3.056	1.928	0.783	0.991	0.65	0.206	1.297	0.457	0.509	1.382	0.689	0.607	0.373	0.629	0.776		1.201
FALSE	High	None	B6V3I5	Alpha-lactalbumin OS=Bos taurus OX=9913 PE=2 SV=1	0	34.438	35	5	94	5	142	16.2	5.14	363.25	5	0	0.8	0.691	1.238	0.92	0.848	1.103	0.988	0.786	1.457	1.129	0.745	1.226	0.939	0.746	0.362	0.784	0.287	0.652	1.02	0.613	0.863	1.581	0.444	1.545	1.102	0.545	1.434	0.808	1.192	1.196	0.459	1.708	0.648
FALSE	High	Master Protein	P31976	Ezrin OS=Bos taurus OX=9913 GN=EZR PE=1 SV=2	0	18.571	10	6	85	4	581	68.7	6.42	177.73	6	2		0.98	0.931	1.223	0.837	1.045	0.833	1.123	0.906	1.415	1.152	1.068	1.426	0.969	1.275	1.122	2.038	0.817	1.168	1.041	1.227	0.91	0.994	1.182	1.144	1.082	0.847	1.449	0.801	0.723	0.864	0.882	0.754
FALSE	High	Master Protein	P22226	Cathelicidin-1 OS=Bos taurus OX=9913 GN=CATHL1 PE=1 SV=2	0	30.58	25	4	99	4	155	17.6	7.65	328.95	4	0	0.678	0.829	0.742	1.295	0.99	0.702	0.324	0.705	0.601	1.966	3.367	1.101	0.722	0.749	1.481	1.789	2.769	2.677	1.29	1.272		0.343	1.694	0.913	0.84	1.495	0.717	0.68	0.672	0.555	0.856	0.697	1.698
FALSE	High	Master Protein	Q2HJF0	Serotransferrin-like OS=Bos taurus OX=9913 GN=LOC525947 PE=2 SV=1	0	15.139	9	4	32	4	622	69.1	7.88	87.98	4	0	1.137			0.963		1.14		1.13	0.862	0.796		1.038	0.781	1.185	2.226	0.887								1.09	1.205			1.132		0.75	1.092	0.882	0.761
FALSE	High	Master Protein	P15497	Apolipoprotein A-I OS=Bos taurus OX=9913 GN=APOA1 PE=1 SV=3	0	23.956	14	4	95	4	265	30.3	5.97	316.15	4	0	0.773	0.523	1.098	0.694	0.736	0.845	0.956	0.66	1.212	0.807	1.96	0.939	1.076	0.547	0.575	1.019	1.274	2.668	0.756	0.768	0.54	1.163	0.871	1.278	0.634	1.487	0.53	0.652	0.95	1.129	0.992	0.824	4.132
FALSE	High	Master Protein	P80311	Peptidyl-prolyl cis-trans isomerase B OS=Bos taurus OX=9913 GN=PPIB PE=1 SV=4	0	11.396	16	4	23	4	216	23.7	9.32	35.96	4	0	0.732	1.116	0.968		1.165	0.942	0.867	1.145	1.137		0.759	0.947		1.503		0.854	1.032								1.253	0.994	1.398		0.98	1.262		1.209
FALSE	High	Master Protein	Q0IIA2	Odorant-binding protein-like OS=Bos taurus OX=9913 GN=MGC151921 PE=2 SV=1	0	27.73	31	5	96	4	172	19.6	4.64	263.34	5	1	0.502	1.244	0.77	0.55	1.162	0.957	0.661	0.626	0.316	0.931	0.471	0.809	0.498	1.111	1.87	1.162	0.64	0.36	0.801	1.443	2.28	0.47	0.717	0.423	1.737	1.578	1.085	1.891	0.766	0.419	0.585	0.93	1.067
FALSE	High	Master Protein	F2FB38	Mucin-16 OS=Bos taurus OX=9913 GN=MUC16 PE=4 SV=1	0	15.9	1	4	32	4	5049	531.6	5.5	88.12	4	0	0.877		0.824	1.123		1.512	1.278	0.805	0.904	0.978	0.688		1.079	1.206	0.906	1.247	0.529	0.875	0.886		1.182	1.004		1.035	1.224		0.702	0.856		0.758	1.047	0.978	1.102
FALSE	High	Master Protein	Q3SZV7	Hemopexin OS=Bos taurus OX=9913 GN=HPX PE=2 SV=1	0	18.03	10	4	59	4	459	52.2	7.8	201.38	4	0	0.975	1.283	1.25	1.08	1.048	0.779	0.854	0.711	1.116	0.855	1.378	0.924	0.791	0.806	0.776	0.889	1.091	1.864		1.256	1.177	0.966	1.335	1.157	0.959	1.843	0.819	0.827	1.149	1.047	0.922	0.732	2.128
FALSE	High	Master Protein	F1MNW4	Inter-alpha-trypsin inhibitor heavy chain H2 OS=Bos taurus OX=9913 GN=ITIH2 PE=1 SV=2	0	11.46	4	4	26	4	946	106.1	7.94	50.57	4	0	1.154	1.036	0.982		1.029	1.039	0.999	0.958	0.807	0.835		0.946	1.238	0.894											1.068	0.921	1.878		0.993	0.907	0.999	1.119	1.598
FALSE	High	Master Protein	Q2KIF2	Leucine-rich alpha-2-glycoprotein 1 OS=Bos taurus OX=9913 GN=LRG1 PE=1 SV=1	0	14.693	10	4	64	4	346	38.3	6.99	168.02	4	0	0.945	0.86	0.903	0.719	1.024	0.876	1.024	0.866	1.036	0.815	1.015	0.915	0.902	0.98	0.837	0.905	0.735	1.328	1.233	1.22	1.336		1.163	0.995	1.114	0.949	0.934	0.73	0.971	1.061	0.938	1.493	1.156
FALSE	High	Master Protein	G3N0V0	Uncharacterized protein OS=Bos taurus OX=9913 PE=1 SV=1	0	16.822	15	4	60	4	326	35.9	7.84	158.81	4	0	1.277	0.303	0.223		2.584	0.45	1.04	0.484	2.472		0.582			1.166	0.813	0.416	1.596	2.294		1.85	0.428	0.197	0.255	1.96	1.818	0.86	0.392		0.348	2.734	1.02	1.081
FALSE	High	Master Protein	Q3ZBZ1	45 kDa calcium-binding protein OS=Bos taurus OX=9913 GN=SDF4 PE=2 SV=1	0	16.238	17	4	46	4	355	41.1	4.91	149.81	4	0	0.994	0.781	0.956	0.965	0.922	1.219	1.036	1.087	1.294	1.299	0.57	1.513		1.084	0.833	0.805	0.387		1.298	0.63	0.739	1.328	0.701	1.096	1.025	0.642	1.094	0.841	1.129	1.267	1.025	1.403	0.644
FALSE	High	Master Protein	G5E5T5	Uncharacterized protein OS=Bos taurus OX=9913 PE=1 SV=1	0	111.133	28	7	357	4	389	42.4	5.02	1739.08	7	4	0.802	0.822	1.81	1.238	1.051	1.105	0.844	0.867	0.897	0.881	1.501	0.896	0.921	1.245	0.795	0.922	0.586	0.919	0.765	0.832	0.988	1.14	0.7	1.006	0.942	0.926	1.214	1.207	1.133	0.919	0.942	0.807	0.871
FALSE	High	Master Protein	P19120	Heat shock cognate 71 kDa protein OS=Bos taurus OX=9913 GN=HSPA8 PE=1 SV=2	0	23.358	10	5	52	4	650	71.2	5.52	152.83	5	1	0.959	1.095	1.115	0.978	0.882	0.871	0.845	0.416	1.17	0.987	1.091	0.93	1.128	0.738	1.094	1.119	1.638		0.924	1.08	0.934	1.108	0.915	1.015	1.073	1.56	0.981	0.972	0.8	1.232	1.062	0.972	0.902
FALSE	High	Master Protein	P02702	Folate receptor alpha OS=Bos taurus OX=9913 GN=FOLR1 PE=1 SV=3	0	50.775	37	6	114	4	241	27.9	7.84	479.43	6	2	0.698	0.837	1.029	0.84	1.064	0.998	1.011	0.979	1.168	1.256	0.756	1.151	0.858	1.215	1.091	0.815	0.696	0.814	1.379	0.628	0.849	1.218	0.933	0.488	0.931	0.691	1.171	0.897	0.862	1.116	1.157	1.503	0.504
FALSE	High	Master Protein	P81287	Annexin A5 OS=Bos taurus OX=9913 GN=ANXA5 PE=1 SV=3	0	9.889	12	4	15	4	321	36.1	4.96	29.9	4	0				1.206		1.026	0.949	1	1.122	0.911		0.846	1.328				0.562				1.407			1.085	0.915			1.307		1.24		0.672	0.731
FALSE	High	Master Protein	F1N076	Ceruloplasmin OS=Bos taurus OX=9913 GN=CP PE=1 SV=2	0	31.748	5	4	49	4	1085	123.7	6.19	174.01	4	0	0.644	1.004	0.984	0.622	1.152	0.798	1.012	1.083	1.053	0.871	1.311	0.871	0.853	0.939	0.835	1.013	1.652	1.458	0.619	1.295		0.92	1.216		0.957	1.332	0.719	0.511	0.775	1.123	1.088	0.864	1.697
FALSE	High	Master Protein	A6QLL8	Fructose-bisphosphate aldolase OS=Bos taurus OX=9913 GN=ALDOA PE=1 SV=1	0	23.295	16	4	10	4	364	39.4	8.19	31.27	4	0		0.877															1.229									1.592
FALSE	High	Master Protein	F1MYX5	Lymphocyte cytosolic protein 1 OS=Bos taurus OX=9913 GN=LCP1 PE=1 SV=1	0	16.433	7	4	8	4	627	70.1	5.29	19.04	4	0		1.144				0.756					1.31	0.733					2.096									1.521				0.757
FALSE	High	Master Protein	P01045	Kininogen-2 OS=Bos taurus OX=9913 GN=KNG2 PE=1 SV=1	0	16.688	6	4	98	4	619	68.7	6.57	280.14	4	0	0.936	1.042	1.133	0.829	0.941	0.631	0.885	0.822	0.992	0.865	1.43	0.876	0.923	0.901	0.98	0.936	0.923	1.778	0.985	1.278	0.793	1.036	1.134	1.034	1.148	0.89	0.919	0.781	1.075	0.905	0.982	1.048	2.657
FALSE	High	Master Protein	Q3SZZ9	FGG protein OS=Bos taurus OX=9913 GN=FGG PE=2 SV=1	0	26.335	11	4	60	4	435	49.1	5.87	207.28	4	0	0.924	0.945	1.106	0.723	0.7	0.904	0.919	0.623	1.044	0.893	1.861	0.987	0.937	0.867	0.788	1.041	1.318	2.023	0.654	0.635	0.658	0.788	1.268	1.249	0.818	2.684	0.887	0.894	0.982	1.092	1.04	0.882	1.97
FALSE	High	Master Protein	E1BGX8	HHIP like 2 OS=Bos taurus OX=9913 GN=HHIPL2 PE=4 SV=1	0	14	5	4	36	4	724	81.1	9.32	70.18	4	0			0.774	1.011		0.943	1.41			0.889	0.883	0.907	0.871	1.326		1.11	0.842	0.996	1.184	1.059	1.398	0.732	1.377	1.658			0.832	0.849		1.021			0.728
FALSE	High	Master Protein	F1MX50	Cellular repressor of E1A stimulated genes 1 OS=Bos taurus OX=9913 GN=CREG1 PE=1 SV=1	0	30.48	24	4	108	4	221	23.9	7.34	379.64	4	0	0.736	0.864	0.96	0.637	1.029	0.887	1.101	0.899	1.79	0.96	0.587	0.993	0.737	1.073	0.705	1.017	0.827	0.637	0.94	0.77	0.73	1.182	0.85	1.063	0.938	0.491	1.382	0.691	1.18	1.707	0.81	0.744	0.663
FALSE	High	Master Protein	P10096	Glyceraldehyde-3-phosphate dehydrogenase OS=Bos taurus OX=9913 GN=GAPDH PE=1 SV=4	0	13.88	13	4	11	4	333	35.8	8.35	22.55	4	0		1.428				0.797						0.707					6.477	0.756								1.917				0.699	0.93
FALSE	High	Master Protein Candidate	Q148D9	Cellular repressor of E1A-stimulated genes 1 OS=Bos taurus OX=9913 GN=CREG1 PE=2 SV=1	0	30.48	24	4	108	4	221	23.9	7.34	379.64	4	0	0.736	0.864	0.96	0.637	1.029	0.887	1.101	0.899	1.79	0.96	0.587	0.993	0.737	1.073	0.705	1.017	0.827	0.637	0.94	0.77	0.73	1.182	0.85	1.063	0.938	0.491	1.382	0.691	1.18	1.707	0.81	0.744	0.663
FALSE	High	Master Protein Candidate	A0A0N4STN1	Uncharacterized protein OS=Bos taurus OX=9913 PE=3 SV=1	0	30.58	25	4	99	4	155	17.6	8	328.95	4	0	0.678	0.829	0.742	1.295	0.99	0.702	0.324	0.705	0.601	1.966	3.367	1.101	0.722	0.749	1.481	1.789	2.769	2.677	1.29	1.272		0.343	1.694	0.913	0.84	1.495	0.717	0.68	0.672	0.555	0.856	0.697	1.698
FALSE	High	Master Protein Candidate	A1L5B6	Annexin OS=Bos taurus OX=9913 GN=ANXA5 PE=2 SV=1	0	9.889	12	4	15	4	321	36.1	5.05	29.9	4	0				1.206		1.026	0.949	1	1.122	0.911		0.846	1.328				0.562				1.407			1.085	0.915			1.307		1.24		0.672	0.731
FALSE	High	Master Protein Candidate	E1BI82	Uncharacterized protein OS=Bos taurus OX=9913 GN=LOC525947 PE=1 SV=2	0	15.139	9	4	32	4	622	69.1	7.96	87.98	4	0	1.137			0.963		1.14		1.13	0.862	0.796		1.038	0.781	1.185	2.226	0.887								1.09	1.205			1.132		0.75	1.092	0.882	0.761
FALSE	High	Master Protein Candidate	F1MGU7	Fibrinogen gamma-B chain OS=Bos taurus OX=9913 GN=FGG PE=4 SV=1	0	26.335	10	4	60	4	443	50.2	5.72	207.28	4	0	0.924	0.945	1.106	0.723	0.7	0.904	0.919	0.623	1.044	0.893	1.861	0.987	0.937	0.867	0.788	1.041	1.318	2.023	0.654	0.635	0.658	0.788	1.268	1.249	0.818	2.684	0.887	0.894	0.982	1.092	1.04	0.882	1.97
FALSE	High	Master Protein Candidate	F6QVC9	Annexin OS=Bos taurus OX=9913 GN=ANXA5 PE=1 SV=1	0	9.889	12	4	15	4	321	36.1	4.96	29.9	4	0				1.206		1.026	0.949	1	1.122	0.911		0.846	1.328				0.562				1.407			1.085	0.915			1.307		1.24		0.672	0.731
FALSE	High	Master Protein Candidate	F1MNV5	Kininogen-1 OS=Bos taurus OX=9913 GN=KNG1 PE=4 SV=2	0	16.688	8	4	98	4	436	48.4	6.3	280.14	4	0	0.936	1.042	1.133	0.829	0.941	0.631	0.885	0.822	0.992	0.865	1.43	0.876	0.923	0.901	0.98	0.936	0.923	1.778	0.985	1.278	0.793	1.036	1.134	1.034	1.148	0.89	0.919	0.781	1.075	0.905	0.982	1.048	2.657
FALSE	High	Master Protein Candidate	A5D7R6	ITIH2 protein OS=Bos taurus OX=9913 GN=ITIH2 PE=2 SV=1	0	11.46	4	4	26	4	946	106.1	7.94	50.57	4	0	1.154	1.036	0.982		1.029	1.039	0.999	0.958	0.807	0.835		0.946	1.238	0.894											1.068	0.921	1.878		0.993	0.907	0.999	1.119	1.598
FALSE	High	Master Protein Candidate	P01044	Kininogen-1 OS=Bos taurus OX=9913 GN=KNG1 PE=1 SV=1	0	16.688	6	4	98	4	621	68.8	6.62	280.14	4	0	0.936	1.042	1.133	0.829	0.941	0.631	0.885	0.822	0.992	0.865	1.43	0.876	0.923	0.901	0.98	0.936	0.923	1.778	0.985	1.278	0.793	1.036	1.134	1.034	1.148	0.89	0.919	0.781	1.075	0.905	0.982	1.048	2.657
FALSE	High	Master Protein Candidate	Q3ZC00	Lymphocyte cytosolic protein 1 (L-plastin) OS=Bos taurus OX=9913 GN=LCP1 PE=2 SV=1	0	16.433	7	4	8	4	627	70	5.33	19.04	4	0		1.144				0.756					1.31	0.733					2.096									1.521				0.757
FALSE	High	Master Protein Candidate	A0A140T8C8	Kininogen-1 OS=Bos taurus OX=9913 GN=KNG1 PE=4 SV=1	0	16.688	6	4	98	4	621	68.9	6.67	280.14	4	0	0.936	1.042	1.133	0.829	0.941	0.631	0.885	0.822	0.992	0.865	1.43	0.876	0.923	0.901	0.98	0.936	0.923	1.778	0.985	1.278	0.793	1.036	1.134	1.034	1.148	0.89	0.919	0.781	1.075	0.905	0.982	1.048	2.657
FALSE	High	None	Q3ZC07	Actin, alpha cardiac muscle 1 OS=Bos taurus OX=9913 GN=ACTC1 PE=2 SV=1	0	20.1	11	4	24	4	377	42	5.39	80.82	4	0	0.448	1.131	0.929	1.282	0.98	0.582	0.374	0.567	0.527	1.389	1.887	0.77	0.476	0.769	1.232	1.455	3.259	0.889	0.777	1.307	0.703	0.401	1.133	0.912	0.632	2.55	0.756	0.807	0.51	0.711	0.47	0.368	1.291
FALSE	High	None	P01030	Complement C4 (Fragments) OS=Bos taurus OX=9913 GN=C4 PE=1 SV=2	0	10.177	4	4	42	4	920	101.8	6.58	76.1	4	0	0.657	1.081	0.994		1.068	0.839	0.768	0.823	1.146	1.171	1.218	1.2	1.023	1.332	1.06	1.035		1.571	0.997	1.168	0.659	1.032	0.988	1.077		1.309	0.918		1.081	1.22	0.716	0.951	1.244
FALSE	High	None	K4JR88	Alpha-2-macroglobulin variant 22 OS=Bos taurus OX=9913 GN=A2M PE=2 SV=1	0	23.965	10	4	36	4	691	77.3	6.28	117.24	4	0	1.024	0.768	1.069	0.843	0.794	0.77	0.932	0.811	1.065	1.049	1.642	0.926	0.732		0.737	1.048	1.437	2.243								1.832	0.592	0.937	0.743	1.049	0.824	0.584	3.579
FALSE	High	None	A5D7J0	ACTA2 protein OS=Bos taurus OX=9913 GN=ACTA2 PE=2 SV=1	0	20.1	11	4	24	4	377	42	5.39	80.82	4	0	0.448	1.131	0.929	1.282	0.98	0.582	0.374	0.567	0.527	1.389	1.887	0.77	0.476	0.769	1.232	1.455	3.259	0.889	0.777	1.307	0.703	0.401	1.133	0.912	0.632	2.55	0.756	0.807	0.51	0.711	0.47	0.368	1.291
FALSE	High	None	F1MKC4	Actin, gamma-enteric smooth muscle OS=Bos taurus OX=9913 GN=ACTG2 PE=3 SV=2	0	20.1	11	4	24	4	376	41.9	6.1	80.82	4	0	0.448	1.131	0.929	1.282	0.98	0.582	0.374	0.567	0.527	1.389	1.887	0.77	0.476	0.769	1.232	1.455	3.259	0.889	0.777	1.307	0.703	0.401	1.133	0.912	0.632	2.55	0.756	0.807	0.51	0.711	0.47	0.368	1.291
FALSE	High	None	O97941	Complement component 3 (Fragment) OS=Bos taurus OX=9913 PE=2 SV=1	0	21.058	28	4	121	4	148	17	5.43	333.9	4	0	0.769	0.576	1.179	0.823	0.928	1.202	0.892	0.712	0.812	1.067	0.912	1.127	0.629	1	1.281	0.993	0.877	0.993	0.73	0.991	0.785	1.046	0.71	0.982	1.057	0.967	1.041	1.241	1.003	0.895	1.107	1.3	1.274
FALSE	High	None	Q862P9	Similar to beta actin (Fragment) OS=Bos taurus OX=9913 PE=2 SV=1	0	27.112	33	4	51	4	188	21	5.24	200.96	4	0	0.448	1.099	0.927	1.35	0.941	0.663	0.453	0.569	0.6	1.327	1.73	0.774	0.54	0.69	1.239	1.389	3.259	0.927	0.727	1.357	0.74	0.447	1.133	0.952	0.691	2.841	0.82	0.81	0.555	0.786	0.47	0.473	1.212
FALSE	High	None	F1MZI6	Uncharacterized protein OS=Bos taurus OX=9913 PE=4 SV=2	0	24.01	8	4	181	4	497	56.3	5.73	507.48	4	0	0.813	0.661	0.594	1.14	0.919	1.407	1.073	0.915	1.185	1.073	0.675	1.048	1.299	1.08	1.051	1.055	0.529	0.74	1.727	1.02	1.438	0.688	0.793	0.883	1.118	0.658	0.699	1.352	0.822	0.968	0.961	0.738	0.702
FALSE	High	None	Q5E9B5	Actin, gamma-enteric smooth muscle OS=Bos taurus OX=9913 GN=ACTG2 PE=2 SV=1	0	20.1	11	4	24	4	376	41.9	5.48	80.82	4	0	0.448	1.131	0.929	1.282	0.98	0.582	0.374	0.567	0.527	1.389	1.887	0.77	0.476	0.769	1.232	1.455	3.259	0.889	0.777	1.307	0.703	0.401	1.133	0.912	0.632	2.55	0.756	0.807	0.51	0.711	0.47	0.368	1.291
FALSE	High	None	P68138	Actin, alpha skeletal muscle OS=Bos taurus OX=9913 GN=ACTA1 PE=1 SV=1	0	20.1	11	4	24	4	377	42	5.39	80.82	4	0	0.448	1.131	0.929	1.282	0.98	0.582	0.374	0.567	0.527	1.389	1.887	0.77	0.476	0.769	1.232	1.455	3.259	0.889	0.777	1.307	0.703	0.401	1.133	0.912	0.632	2.55	0.756	0.807	0.51	0.711	0.47	0.368	1.291
FALSE	High	None	G9G9X6	Alpha-lactalbumin protein variant D OS=Bos taurus OX=9913 GN=LALBA PE=3 SV=1	0	25.19	23	4	76	4	142	16.2	5.29	254.19	4	0	0.926	0.691	1.244	0.933	0.848	1.103	0.988	0.803	1.457	1.129	0.745	1.226	0.948	0.721	0.362	0.865	0.287	0.649	1.062	0.681	0.863	1.581	0.444	1.545	1.111	0.545	1.474	0.839	1.192	1.196		1.708	0.648
FALSE	High	None	A4IFM8	Actin, alpha 1, skeletal muscle OS=Bos taurus OX=9913 GN=ACTA1 PE=2 SV=1	0	20.1	11	4	24	4	377	42	5.39	80.82	4	0	0.448	1.131	0.929	1.282	0.98	0.582	0.374	0.567	0.527	1.389	1.887	0.77	0.476	0.769	1.232	1.455	3.259	0.889	0.777	1.307	0.703	0.401	1.133	0.912	0.632	2.55	0.756	0.807	0.51	0.711	0.47	0.368	1.291
FALSE	High	None	P62739	Actin, aortic smooth muscle OS=Bos taurus OX=9913 GN=ACTA2 PE=1 SV=1	0	20.1	11	4	24	4	377	42	5.39	80.82	4	0	0.448	1.131	0.929	1.282	0.98	0.582	0.374	0.567	0.527	1.389	1.887	0.77	0.476	0.769	1.232	1.455	3.259	0.889	0.777	1.307	0.703	0.401	1.133	0.912	0.632	2.55	0.756	0.807	0.51	0.711	0.47	0.368	1.291
FALSE	High	None	Q6LEB5	Lactoferrin (Fragment) OS=Bos taurus OX=9913 PE=4 SV=1	0	40.217	32	4	216	4	164	17.8	7.87	873.39	4	0	1.102	1.18	1.263	1.375	0.979	0.776	0.777	0.621	0.376	1.024	1.399	0.893	0.581	0.864	2.25	1.053	1.308	0.819	0.588	1.242	1.183	0.77	1.088	0.691	0.611	0.969	0.695	1.416	0.704	0.419	0.732	0.932	0.645
FALSE	High	None	A0A0M4FJ17	Kappa-casein (Fragment) OS=Bos taurus OX=9913 GN=CSN3 PE=4 SV=1	0	44.026	27	4	668	4	145	16	6.77	1353.36	4	0	1.116	1.92	0.408	0.953	1.13	0.809	1.135	1.866	0.627	0.607	0.892	0.56	0.997	1.033	1.295	1.123	0.869	0.878	1.216	1.238	1.446	0.365	1.565	0.774	0.886	0.781	1.121	1.126	1.215	0.82	1.091	0.36	0.571
FALSE	High	None	F1MVK1	Uncharacterized protein OS=Bos taurus OX=9913 PE=4 SV=2	0	13.537	3	4	51	4	1580	173.9	6.92	127.42	4	0	0.829	0.796	0.983	0.797	1.051	0.912	0.841	0.668	1.275	1.207	1.145	1.127	1.239	1.311	0.74	0.948	0.981	1.218	0.771	0.995	0.816	1.502	0.789	1.261	1.359	0.993	0.948	0.71	1.189	1.217	0.8	1.199	1.198
FALSE	High	None	Q58DT9	Alpha 2 actin OS=Bos taurus OX=9913 GN=ACTA2 PE=2 SV=1	0	20.1	11	4	24	4	407	45.2	6.16	80.82	4	0	0.448	1.131	0.929	1.282	0.98	0.582	0.374	0.567	0.527	1.389	1.887	0.77	0.476	0.769	1.232	1.455	3.259	0.889	0.777	1.307	0.703	0.401	1.133	0.912	0.632	2.55	0.756	0.807	0.51	0.711	0.47	0.368	1.291
FALSE	High	None	G8JKX4	Actin, aortic smooth muscle OS=Bos taurus OX=9913 GN=ACTA2 PE=3 SV=1	0	20.1	11	4	24	4	406	45.4	6.1	80.82	4	0	0.448	1.131	0.929	1.282	0.98	0.582	0.374	0.567	0.527	1.389	1.887	0.77	0.476	0.769	1.232	1.455	3.259	0.889	0.777	1.307	0.703	0.401	1.133	0.912	0.632	2.55	0.756	0.807	0.51	0.711	0.47	0.368	1.291
FALSE	High	Master Protein	G5E513	Uncharacterized protein OS=Bos taurus OX=9913 PE=1 SV=1	0	87.67	18	6	266	3	457	49.9	5.49	1195.38	6	0	0.957	0.791	1.66	1.553	1.354	1.171	1.057	1.033		0.86	1.285	0.783	0.966	1.338	0.912	0.761	0.645	1.021	0.699	0.885	0.935	1.072	0.655	1.125	1.04	1.041	1.194	1.313	1.074	0.809	0.971		0.946
FALSE	High	Master Protein	B5B0D4	Major allergen beta-lactoglobulin OS=Bos taurus OX=9913 PE=1 SV=1	0	226.121	66	12	7980	3	178	20	4.94	32126.9	12	11	0.969	0.67	1.22	1.095	0.861	1.361	1.147	0.863	1.401	1.205	0.605	1.251	1.072	0.991	0.485	0.944	0.41	0.66	0.877	0.602	0.835	1.307	0.644	1.191	1.134	0.456	1.095	1.001	1.023	1.328	1.126	1.526	0.723
FALSE	High	Master Protein	Q3ZC87	Pyruvate kinase (Fragment) OS=Bos taurus OX=9913 GN=PKM2 PE=2 SV=1	0	14.88	8	3	4	3	565	61.4	8.34	15.73	3	0		1.356															1.947									1.322
FALSE	High	Master Protein	P80209	Cathepsin D OS=Bos taurus OX=9913 GN=CTSD PE=1 SV=2	0	10.336	7	3	20	3	390	42.5	7.05	35.84	3	0	0.831		1.209			0.802	1.035	0.874	0.949		0.702						1.134		1.241	1.382	1.531						1.142			0.921		0.94
FALSE	High	Master Protein	A4FV94	KRT6A protein OS=Bos taurus OX=9913 GN=KRT6A PE=2 SV=1	0	20.478	11	6	43	3	571	60.8	8.09	130.08	6	3		3.455		3.903	0.614	0.759	1.025	5.705	2.417	0.49	0.723	1.955	1.83	1.226	1.411	0.636	0.663	0.632	0.484	0.6	0.545	1.189	0.706	5.581	1.506	0.838		0.914	4.683	1.02	0.779	0.829	0.728
FALSE	High	Master Protein	Q2KIT0	Protein HP-20 homolog OS=Bos taurus OX=9913 PE=2 SV=1	0	11.403	15	3	28	3	191	20.6	8.59	86.76	3	0	0.831	1.371		0.835					0.687		1.072	1.377		1.092	0.708			1.285	1.047	0.552			1.167			1.044		0.838			0.694	0.7
FALSE	High	Master Protein	P80195	Glycosylation-dependent cell adhesion molecule 1 OS=Bos taurus OX=9913 GN=GLYCAM1 PE=1 SV=2	0	10.966	16	3	108	3	153	17.1	6.68	266.27	3	0	0.732	0.693	1.01	1.074	0.692	0.796	1.051	0.625	0.96	1.033	0.828	1.023	0.934	0.644	0.878	0.947	0.702	0.535	1.05	0.959	0.984	1.181	0.723	0.655	1.072	0.597	1.176	0.883	1.134	0.869	1.122	1.903	0.777
FALSE	High	Master Protein	Q92176	Coronin-1A OS=Bos taurus OX=9913 GN=CORO1A PE=1 SV=3	0	11.624	7	3	5	3	461	50.9	6.68	12.39	3	0		1.305				0.741											2.86									1.805				0.854
FALSE	High	Master Protein	P28783	Protein S100-A9 OS=Bos taurus OX=9913 GN=S100A9 PE=1 SV=3	0	25.87	35	3	9	3	156	17.1	6.8	36.43	3	0						1.049											3.203	2.665												1.614	0.722
FALSE	High	Master Protein	M5FKI8	Pancreatic adenocarcinoma upregulated factor-like OS=Bos taurus OX=9913 GN=LOC100295702 PE=4 SV=1	0	10.821	24	3	33	3	155	17	8.66	104.05	3	0		0.58	1.273	1.285		1.043	1.061	0.652			1.315	0.874	1.221	1.097	0.946	0.947	1.013	0.787	0.927	1.681	0.935	0.643	1.224	1.003		0.577	1.074	0.904		1.046	0.767
FALSE	High	Master Protein	Q3MHN2	Complement component C9 OS=Bos taurus OX=9913 GN=C9 PE=2 SV=1	0	9.313	9	3	13	3	548	62	5.9	33.03	3	0	1.216		0.73			0.734	1.241	1.321			0.831	0.842	0.9	0.879						1.107					1.247		1.065			0.978	1.39
FALSE	High	Master Protein	F1MXP8	Prosaposin OS=Bos taurus OX=9913 GN=PSAP PE=4 SV=2	0	9.305	5	3	56	3	525	58	5.2	123.75	3	0	0.683	1.089	1.31	0.844	0.978	0.854	0.848	0.811	1.21	1.242	0.58	1.264	0.908	1.005	0.791	0.936	0.571	0.768	0.993	0.556	0.729		0.602	1.097	0.997	1.134	0.809	0.967	0.904	1.513	0.805	1.548	1.276
FALSE	High	Master Protein	A0A140T894	14-3-3 protein beta/alpha OS=Bos taurus OX=9913 GN=YWHAB PE=3 SV=1	0	11.352	13	3	34	3	246	28.1	4.83	84.85	3	0		1.003	0.953	1.18		0.87			0.837	1.394	1.62	0.825	1.178	0.912	1.097	1.38	2.471	1.205		1.23	0.929	0.763	1.048	1.076		2.229	0.865	0.898		0.822	0.801	0.65	1.029
FALSE	High	Master Protein	E1B6Z6	Lipocalin 2 OS=Bos taurus OX=9913 GN=LCN2 PE=1 SV=2	0	19.695	17	3	74	3	200	23	9.32	233.82	3	0	0.715	0.769		0.458	0.801	0.606	0.466	0.882	0.371	1.333	1.804	0.92	0.569	0.972	1.079	1.018	2.233	1.973	0.909	1.463	0.892	0.976	1.896	0.718	0.743	1.619		0.475	0.961	0.729	0.871	0.514	1.054
FALSE	High	Master Protein	Q0VCM5	Inter-alpha-trypsin inhibitor heavy chain H1 OS=Bos taurus OX=9913 GN=ITIH1 PE=1 SV=1	0	7.775	4	3	17	3	906	101.2	7.4	36.56	3	0							1.025	1.044		1.069	1.17							1.398			0.962			1.196	1.399						1.184		1.479
FALSE	High	Master Protein	A1L528	RAB1A, member RAS oncogene family OS=Bos taurus OX=9913 GN=RAB1A PE=1 SV=1	0	6.975	11	3	20	3	205	22.7	6.21	36.92	3	0		0.465								1.056	0.909	0.894	1.459		0.952	1.332	1.096	0.831	1.119		1.318	0.795	0.831	0.89		1.357							1.028
FALSE	High	Master Protein	G5E604	Uncharacterized protein OS=Bos taurus OX=9913 PE=1 SV=1	0	40.846	52	4	182	3	107	11.1	7.99	599.16	4	1	1.416	0.662	1.423	0.81	1.041	1.085	1.074	1.174	1.042	1.054	1.002	1.168	0.853	0.837	0.85	0.955	0.82	0.77	1.126	0.979	0.894	1.622	0.934	0.834	1.053	1.422	1.308	1.499	1.144	0.864	0.866	0.606	1.504
FALSE	High	Master Protein	P02081	Hemoglobin fetal subunit beta OS=Bos taurus OX=9913 PE=1 SV=1	0	11.945	23	3	4	3	145	15.8	7.03	13.9	3	0		1.286				1.478																				3.954				1.005
FALSE	High	Master Protein	F2Z4D5	Ras-related protein Rab-11A OS=Bos taurus OX=9913 GN=RAB11A PE=4 SV=1	0	10.417	13	3	26	3	216	24.4	6.57	60.67	3	0	0.692			1.093		0.988	1.123		0.838	0.907	0.805	1.065	1.431	0.987		0.938	0.974			1.029			1.32	0.86	1.18			1.225		0.979	1.072	0.866	0.72
FALSE	High	Master Protein	Q6B855	Transketolase OS=Bos taurus OX=9913 GN=TKT PE=2 SV=1	0	10.25	4	3	12	3	623	67.9	7.65	28.95	3	0						0.578				1.77	1.329	1.115					2.57						1.018							0.642	1.034		0.842
FALSE	High	Master Protein	F1MSZ6	Antithrombin-III OS=Bos taurus OX=9913 GN=SERPINC1 PE=3 SV=1	0	10.754	7	3	30	3	465	52.4	6.8	69.18	3	0	1.008		1.059	0.942	0.992	0.813	0.914	0.908	0.979	0.857	1.041	0.865	0.972	0.763	0.909	0.899		0.879	0.993	1.202	0.776	1.078		0.893	0.819		0.96	0.944	1.1	0.941	0.957	1.187	1.21
FALSE	High	Master Protein	I7CT57	Vitamin D binding protein OS=Bos taurus OX=9913 PE=2 SV=1	0	21.035	9	3	38	3	474	53.3	5.6	160.98	3	0	1.231	1.991	1.051	0.92	1.347	0.887	0.955	1.429	0.817		0.959	1.099	0.901	1.069		0.855	0.371		1.052	0.782	0.816	0.921	1.331		0.93	1.007	1.167	0.972	1.15	0.84		0.883
FALSE	High	Master Protein	Q32T06	Endopin 2C OS=Bos taurus OX=9913 PE=2 SV=1	0	16.561	8	4	83	3	414	46.7	6.42	199.13	4	1	0.872	0.807	0.924	0.746	0.862		1.049	1.121	0.878	1.018	0.912	1.178	0.651	0.85	0.707	0.854	0.801	1.022	1.232	0.839	0.765	1.149	1.502	0.801		1.208	1.069	0.846	1.115		1.165	0.812	2.382
FALSE	High	Master Protein	F1MFI4	Cartilage acidic protein 1 OS=Bos taurus OX=9913 GN=CRTAC1 PE=4 SV=2	0	11.58	7	3	5	3	648	69.9	5.31	12.88	3	0	1.184																			1.021
FALSE	High	Master Protein	P10790	Fatty acid-binding protein, heart OS=Bos taurus OX=9913 GN=FABP3 PE=1 SV=2	0	20.658	27	3	84	3	133	14.8	7.34	311.96	3	0	0.74	0.794	0.94	1.055	0.779	1.046	1.31	1.286	1.003	1.289	0.56	1.378	1.533	1.067	0.447	1.205	0.363	0.564	1.305	1.008	1.066	1.134	0.735	1.091	1.302	0.5	0.987	0.998	1.042	0.923	1.431	1.484	0.532
FALSE	High	Master Protein	G3N0V2	Keratin 1 OS=Bos taurus OX=9913 GN=KRT1 PE=1 SV=1	0	21.388	9	5	66	3	606	63.1	8.28	208.62	5	0	1.295		0.876	2.004	0.948				1.521	0.802	0.908	1.78	3.534		1.807	1.072	0.875	0.719	0.751	0.81	0.704	0.913	1.118	0.968			1.195	1.009	1.286		1.03	1.005	0.786
FALSE	High	Master Protein	A5D7Q2	Uncharacterized protein OS=Bos taurus OX=9913 PE=2 SV=1	0	24.44	14	3	81	3	487	51.6	6.62	362.85	3	0	1.087	1.349	1.772	1.126	0.469	1.053	0.662	0.668	0.707	1.082	0.743	1.076	0.677	0.578	0.883	0.833	1.019	0.596	0.745	0.851	0.698	1.141	0.744	0.922	0.522	0.951	1.013	0.687	0.675	0.595	0.556	1.257	0.845
FALSE	High	Master Protein	Q9XSJ4	Alpha-enolase OS=Bos taurus OX=9913 GN=ENO1 PE=1 SV=4	0	23.672	9	3	24	3	434	47.3	6.8	101.24	3	0		1.264				1.106		1.272		1.016	0.994	0.863			1.09		1.528				0.917		0.794	1.05		2.129				0.99	1.35		0.821
FALSE	High	Master Protein	Q29437	Primary amine oxidase, liver isozyme OS=Bos taurus OX=9913 PE=1 SV=1	0	9.201	3	3	37	3	762	84.7	5.94	96.29	3	0	0.733	0.801	1.068	0.764	1.003	0.565	0.955	0.668	1.164	0.807	1.515		0.87	0.782	0.859	0.961	1.194	1.592	0.889	1.33	0.733	0.725		0.925	0.901	1.658	0.779	0.716	0.834	1.132	0.993	0.67	3.256
FALSE	High	Master Protein	Q0IIH5	Nucleobindin 2 OS=Bos taurus OX=9913 GN=NUCB2 PE=1 SV=1	0	23.572	9	3	74	3	415	49.2	5.25	293.09	3	0	0.988	0.79	1.149	0.89	0.825	0.856	1.022	0.834	1.328	0.869	0.911	0.812	0.758	0.875	0.829	0.852	1.119	1.114	0.746	0.806	0.898	0.894	1.072	1.037	1.025	1.06	0.849	0.866	1.16	1.021	1.06	1.471	0.72
FALSE	High	Master Protein	Q3SYR8	Immunoglobulin J chain OS=Bos taurus OX=9913 GN=JCHAIN PE=1 SV=1	0	18.303	24	3	85	3	157	17.8	5.22	276.99	3	0	0.92	0.898	1.573	1.243	0.776	1.249	0.784	0.886	0.857	0.962	0.955	1.377	0.734	0.831	0.835	0.793	0.931	0.571	0.702	1.103	0.69	1.076	0.586	0.999	1.063	0.926	1.13	0.832	0.937	1.038	0.879	1.209	0.757
FALSE	High	Master Protein	P46168	Beta-defensin 10 OS=Bos taurus OX=9913 GN=DEFB10 PE=1 SV=3	0	9.925	40	3	15	3	62	6.9	10.7	40.42	3	0						0.655					1.97	0.509			1.422	0.978	7.76	1.455	0.597				1.899							0.583	0.552
FALSE	High	Master Protein	P15396	Ectonucleotide pyrophosphatase/phosphodiesterase family member 3 OS=Bos taurus OX=9913 GN=ENPP3 PE=1 SV=2	0	11.363	3	3	17	3	874	99.5	5.96	39.92	3	0	1.063	0.767	0.837	0.881			1.298	0.874		0.762	1.062		1.319										0.945	0.84	0.896	0.63	1.01	0.964					1.318
FALSE	High	Master Protein	F1N1N6	Perilipin OS=Bos taurus OX=9913 GN=PLIN2 PE=3 SV=1	0	21.968	10	3	63	3	450	49.3	8.56	271.98	3	0	0.687	0.585	1.177	1.152	0.793	1.169	1.225	0.829	1.121	0.93	1.087	1	1.519	0.803	1.093	1.289	0.597	0.718	1.375	0.878	1.261	1.327	0.811	1.025	1.015	0.811	0.995	1.214	0.998	1.083	1.328	1.514	0.899
FALSE	High	Master Protein Candidate	A5D984	Pyruvate kinase OS=Bos taurus OX=9913 GN=PKM2 PE=1 SV=1	0	14.88	8	3	4	3	531	57.9	7.85	15.73	3	0		1.356															1.947									1.322
FALSE	High	Master Protein Candidate	P68250	14-3-3 protein beta/alpha OS=Bos taurus OX=9913 GN=YWHAB PE=1 SV=2	0	11.352	13	3	34	3	246	28.1	4.87	84.85	3	0		1.003	0.953	1.18		0.87			0.837	1.394	1.62	0.825	1.178	0.912	1.097	1.38	2.471	1.205		1.23	0.929	0.763	1.048	1.076		2.229	0.865	0.898		0.822	0.801	0.65	1.029
FALSE	High	Master Protein Candidate	A0A140T8C6	Prosaposin OS=Bos taurus OX=9913 GN=PSAP PE=4 SV=1	0	9.305	5	3	56	3	528	58.4	5.15	123.75	3	0	0.683	1.089	1.31	0.844	0.978	0.854	0.848	0.811	1.21	1.242	0.58	1.264	0.908	1.005	0.791	0.936	0.571	0.768	0.993	0.556	0.729		0.602	1.097	0.997	1.134	0.809	0.967	0.904	1.513	0.805	1.548	1.276
FALSE	High	Master Protein Candidate	M0QVY0	Uncharacterized protein OS=Bos taurus OX=9913 GN=KRT6A PE=3 SV=1	0	20.478	11	6	43	3	571	60.8	8.09	130.08	6	0		3.455		3.903	0.614	0.759	1.025	5.705	2.417	0.49	0.723	1.955	1.83	1.226	1.411	0.636	0.663	0.632	0.484	0.6	0.545	1.189	0.706	5.581	1.506	0.838		0.914	4.683	1.02	0.779	0.829	0.728
FALSE	High	Master Protein Candidate	G3MYN4	Ras-related protein Rab-1B OS=Bos taurus OX=9913 GN=RAB1B PE=4 SV=1	0	6.975	11	3	20	3	197	21.6	6.2	36.92	3	0		0.465								1.056	0.909	0.894	1.459		0.952	1.332	1.096	0.831	1.119		1.318	0.795	0.831	0.89		1.357							1.028
FALSE	High	Master Protein Candidate	F1N5M2	Vitamin D-binding protein OS=Bos taurus OX=9913 GN=GC PE=3 SV=2	0	21.035	9	3	38	3	474	53.3	5.6	160.98	3	0	1.231	1.991	1.051	0.92	1.347	0.887	0.955	1.429	0.817		0.959	1.099	0.901	1.069		0.855	0.371		1.052	0.782	0.816	0.921	1.331		0.93	1.007	1.167	0.972	1.15	0.84		0.883
FALSE	High	Master Protein Candidate	F1MB08	Alpha-enolase OS=Bos taurus OX=9913 GN=ENO1 PE=3 SV=1	0	23.672	9	3	24	3	434	47.3	6.8	101.24	3	0		1.264				1.106		1.272		1.016	0.994	0.863			1.09		1.528				0.917		0.794	1.05		2.129				0.99	1.35		0.821
FALSE	High	Master Protein Candidate	A1L555	Prosaposin OS=Bos taurus OX=9913 GN=PSAP PE=2 SV=1	0	9.305	5	3	56	3	525	58.1	5.25	123.75	3	0	0.683	1.089	1.31	0.844	0.978	0.854	0.848	0.811	1.21	1.242	0.58	1.264	0.908	1.005	0.791	0.936	0.571	0.768	0.993	0.556	0.729		0.602	1.097	0.997	1.134	0.809	0.967	0.904	1.513	0.805	1.548	1.276
FALSE	High	Master Protein Candidate	G8JKZ1	Ectonucleotide pyrophosphatase/phosphodiesterase family member 3 OS=Bos taurus OX=9913 GN=ENPP3 PE=4 SV=1	0	11.363	3	3	17	3	874	99.4	5.96	39.92	3	0	1.063	0.767	0.837	0.881			1.298	0.874		0.762	1.062		1.319										0.945	0.84	0.896	0.63	1.01	0.964					1.318
FALSE	High	Master Protein Candidate	A7E3W4	Transketolase OS=Bos taurus OX=9913 GN=TKT PE=1 SV=1	0	10.25	5	3	12	3	596	64.8	7.14	28.95	3	0						0.578				1.77	1.329	1.115					2.57						1.018							0.642	1.034		0.842
FALSE	High	Master Protein Candidate	A5PJ79	TKT protein OS=Bos taurus OX=9913 GN=TKT PE=2 SV=1	0	10.25	4	3	12	3	623	67.7	7.47	28.95	3	0						0.578				1.77	1.329	1.115					2.57						1.018							0.642	1.034		0.842
FALSE	High	Master Protein Candidate	Q3ZBD1	RAB1A, member RAS oncogene family OS=Bos taurus OX=9913 GN=RAB1A PE=1 SV=1	0	6.975	13	3	20	3	173	19	7.74	36.92	3	0		0.465								1.056	0.909	0.894	1.459		0.952	1.332	1.096	0.831	1.119		1.318	0.795	0.831	0.89		1.357							1.028
FALSE	High	Master Protein Candidate	F1MQB0	Perilipin OS=Bos taurus OX=9913 GN=PLIN2 PE=3 SV=1	0	21.968	11	3	63	3	411	45.1	8.41	271.98	3	0	0.687	0.585	1.177	1.152	0.793	1.169	1.225	0.829	1.121	0.93	1.087	1	1.519	0.803	1.093	1.289	0.597	0.718	1.375	0.878	1.261	1.327	0.811	1.025	1.015	0.811	0.995	1.214	0.998	1.083	1.328	1.514	0.899
FALSE	High	Master Protein Candidate	Q9TTK6	Membrane primary amine oxidase OS=Bos taurus OX=9913 GN=AOC3 PE=2 SV=3	0	9.201	3	3	37	3	763	84.4	6.52	96.29	3	0	0.733	0.801	1.068	0.764	1.003	0.565	0.955	0.668	1.164	0.807	1.515		0.87	0.782	0.859	0.961	1.194	1.592	0.889	1.33	0.733	0.725		0.925	0.901	1.658	0.779	0.716	0.834	1.132	0.993	0.67	3.256
FALSE	High	Master Protein Candidate	E1BD43	Amine oxidase OS=Bos taurus OX=9913 GN=AOC3 PE=3 SV=1	0	9.201	3	3	37	3	783	86.9	7.14	96.29	3	0	0.733	0.801	1.068	0.764	1.003	0.565	0.955	0.668	1.164	0.807	1.515		0.87	0.782	0.859	0.961	1.194	1.592	0.889	1.33	0.733	0.725		0.925	0.901	1.658	0.779	0.716	0.834	1.132	0.993	0.67	3.256
FALSE	High	Master Protein Candidate	Q2TA29	Ras-related protein Rab-11A OS=Bos taurus OX=9913 GN=RAB11A PE=2 SV=3	0	10.417	13	3	26	3	216	24.5	6.57	60.67	3	0	0.692			1.093		0.988	1.123		0.838	0.907	0.805	1.065	1.431	0.987		0.938	0.974			1.029			1.32	0.86	1.18			1.225		0.979	1.072	0.866	0.72
FALSE	High	Master Protein Candidate	Q3MHP2	Ras-related protein Rab-11B OS=Bos taurus OX=9913 GN=RAB11B PE=2 SV=3	0	10.417	13	3	26	3	218	24.5	5.94	60.67	3	0	0.692			1.093		0.988	1.123		0.838	0.907	0.805	1.065	1.431	0.987		0.938	0.974			1.029			1.32	0.86	1.18			1.225		0.979	1.072	0.866	0.72
FALSE	High	Master Protein Candidate	Q8HZM7	Perilipin OS=Bos taurus OX=9913 GN=ADRP PE=2 SV=1	0	21.968	11	3	63	3	412	45.3	8.41	271.98	3	0	0.687	0.585	1.177	1.152	0.793	1.169	1.225	0.829	1.121	0.93	1.087	1	1.519	0.803	1.093	1.289	0.597	0.718	1.375	0.878	1.261	1.327	0.811	1.025	1.015	0.811	0.995	1.214	0.998	1.083	1.328	1.514	0.899
FALSE	High	Master Protein Candidate	Q5W5H4	Beta-defensin 405 (Fragment) OS=Bos taurus OX=9913 GN=defb405 PE=4 SV=1	0	9.925	60	3	15	3	42	4.8	10.07	40.42	3	0						0.655					1.97	0.509			1.422	0.978	7.76	1.455	0.597				1.899							0.583	0.552
FALSE	High	Master Protein Candidate	E1BC10	Amine oxidase OS=Bos taurus OX=9913 GN=AOC3 PE=3 SV=1	0	9.201	3	3	37	3	763	84.4	6.52	96.29	3	0	0.733	0.801	1.068	0.764	1.003	0.565	0.955	0.668	1.164	0.807	1.515		0.87	0.782	0.859	0.961	1.194	1.592	0.889	1.33	0.733	0.725		0.925	0.901	1.658	0.779	0.716	0.834	1.132	0.993	0.67	3.256
FALSE	High	Master Protein Candidate	A0A0A0MPA0	Uncharacterized protein OS=Bos taurus OX=9913 GN=LOC784932 PE=1 SV=1	0	16.561	8	4	83	3	417	46.9	6.01	199.13	4	0	0.872	0.807	0.924	0.746	0.862		1.049	1.121	0.878	1.018	0.912	1.178	0.651	0.85	0.707	0.854	0.801	1.022	1.232	0.839	0.765	1.149	1.502	0.801		1.208	1.069	0.846	1.115		1.165	0.812	2.382
FALSE	High	Master Protein Candidate	E1BJN3	Amine oxidase OS=Bos taurus OX=9913 PE=3 SV=1	0	9.201	4	3	37	3	628	70	6.71	96.29	3	0	0.733	0.801	1.068	0.764	1.003	0.565	0.955	0.668	1.164	0.807	1.515		0.87	0.782	0.859	0.961	1.194	1.592	0.889	1.33	0.733	0.725		0.925	0.901	1.658	0.779	0.716	0.834	1.132	0.993	0.67	3.256
FALSE	High	Master Protein Candidate	F1MMR6	Cathepsin D OS=Bos taurus OX=9913 GN=CTSD PE=3 SV=1	0	10.336	6	3	20	3	412	44.7	7.65	35.84	3	0	0.831		1.209			0.802	1.035	0.874	0.949		0.702						1.134		1.241	1.382	1.531						1.142			0.921		0.94
FALSE	High	Master Protein Candidate	P26779	Prosaposin OS=Bos taurus OX=9913 GN=PSAP PE=1 SV=3	0	9.305	5	3	56	3	525	58	5.2	123.75	3	0	0.683	1.089	1.31	0.844	0.978	0.854	0.848	0.811	1.21	1.242	0.58	1.264	0.908	1.005	0.791	0.936	0.571	0.768	0.993	0.556	0.729		0.602	1.097	0.997	1.134	0.809	0.967	0.904	1.513	0.805	1.548	1.276
FALSE	High	Master Protein Candidate	C0LSL0	Heart fatty acid-binding protein OS=Bos taurus OX=9913 GN=H-FABP PE=2 SV=1	0	20.658	27	3	84	3	133	14.8	7.34	311.96	3	0	0.74	0.794	0.94	1.055	0.779	1.046	1.31	1.286	1.003	1.289	0.56	1.378	1.533	1.067	0.447	1.205	0.363	0.564	1.305	1.008	1.066	1.134	0.735	1.091	1.302	0.5	0.987	0.998	1.042	0.923	1.431	1.484	0.532
FALSE	High	Master Protein Candidate	Q2HJH2	Ras-related protein Rab-1B OS=Bos taurus OX=9913 GN=RAB1B PE=2 SV=1	0	6.975	11	3	20	3	201	22.2	5.73	36.92	3	0		0.465								1.056	0.909	0.894	1.459		0.952	1.332	1.096	0.831	1.119		1.318	0.795	0.831	0.89		1.357							1.028
FALSE	High	Master Protein Candidate	Q9TUM6	Perilipin-2 OS=Bos taurus OX=9913 GN=PLIN2 PE=2 SV=1	0	21.968	10	3	63	3	450	49.3	8.56	271.98	3	0	0.687	0.585	1.177	1.152	0.793	1.169	1.225	0.829	1.121	0.93	1.087	1	1.519	0.803	1.093	1.289	0.597	0.718	1.375	0.878	1.261	1.327	0.811	1.025	1.015	0.811	0.995	1.214	0.998	1.083	1.328	1.514	0.899
FALSE	High	Master Protein Candidate	A7Z014	TKT protein OS=Bos taurus OX=9913 GN=TKT PE=1 SV=1	0	10.25	4	3	12	3	623	67.8	7.47	28.95	3	0						0.578				1.77	1.329	1.115					2.57						1.018							0.642	1.034		0.842
FALSE	High	Master Protein Candidate	F1MBP7	Beta-defensin 10 OS=Bos taurus OX=9913 GN=DEFB10 PE=4 SV=1	0	9.925	40	3	15	3	62	7	10.27	40.42	3	0						0.655					1.97	0.509			1.422	0.978	7.76	1.455	0.597				1.899							0.583	0.552
FALSE	High	Master Protein Candidate	D4QBB4	Globin A1 OS=Bos taurus OX=9913 GN=HBB PE=3 SV=1	0	11.945	23	3	4	3	145	15.9	7.59	13.9	3	0		1.286				1.478																				3.954				1.005
FALSE	High	Master Protein Candidate	F1MHI1	Perilipin OS=Bos taurus OX=9913 GN=PLIN2 PE=3 SV=1	0	21.968	10	3	63	3	447	49	6.23	271.98	3	0	0.687	0.585	1.177	1.152	0.793	1.169	1.225	0.829	1.121	0.93	1.087	1	1.519	0.803	1.093	1.289	0.597	0.718	1.375	0.878	1.261	1.327	0.811	1.025	1.015	0.811	0.995	1.214	0.998	1.083	1.328	1.514	0.899
FALSE	High	Master Protein Candidate	O46406	Primary amine oxidase, lung isozyme OS=Bos taurus OX=9913 PE=2 SV=1	0	9.201	3	3	37	3	762	84.8	6.2	96.29	3	0	0.733	0.801	1.068	0.764	1.003	0.565	0.955	0.668	1.164	0.807	1.515		0.87	0.782	0.859	0.961	1.194	1.592	0.889	1.33	0.733	0.725		0.925	0.901	1.658	0.779	0.716	0.834	1.132	0.993	0.67	3.256
FALSE	High	Master Protein Candidate	F1MMP5	Inter-alpha-trypsin inhibitor heavy chain H1 OS=Bos taurus OX=9913 GN=ITIH1 PE=4 SV=1	0	7.775	4	3	17	3	906	101.2	7.2	36.56	3	0							1.025	1.044		1.069	1.17							1.398			0.962			1.196	1.399						1.184		1.479
FALSE	High	Master Protein Candidate	A1L5C2	Perilipin OS=Bos taurus OX=9913 GN=ADFP PE=2 SV=1	0	21.968	10	3	63	3	450	49.3	8.48	271.98	3	0	0.687	0.585	1.177	1.152	0.793	1.169	1.225	0.829	1.121	0.93	1.087	1	1.519	0.803	1.093	1.289	0.597	0.718	1.375	0.878	1.261	1.327	0.811	1.025	1.015	0.811	0.995	1.214	0.998	1.083	1.328	1.514	0.899
FALSE	High	Master Protein Candidate	Q3MHN5	Vitamin D-binding protein OS=Bos taurus OX=9913 GN=GC PE=2 SV=1	0	21.035	9	3	38	3	474	53.3	5.52	160.98	3	0	1.231	1.991	1.051	0.92	1.347	0.887	0.955	1.429	0.817		0.959	1.099	0.901	1.069		0.855	0.371		1.052	0.782	0.816	0.921	1.331		0.93	1.007	1.167	0.972	1.15	0.84		0.883
FALSE	High	None	K4JR81	Alpha-2-macroglobulin variant 12 OS=Bos taurus OX=9913 GN=A2M PE=2 SV=1	0	25.921	10	5	53	3	557	61.7	7.03	132.65	5	0		0.687				1.085			1.278	1.131	1.695	1.073		0.856	0.473		1.068	1.758		0.881	0.818		0.847	1.146		1.504				1.114	0.754	0.54	2.865
FALSE	High	None	Q0QEQ4	Isocitrate dehydrogenase 1 (Fragment) OS=Bos taurus OX=9913 GN=IDH1 PE=2 SV=1	0	15.235	9	3	47	3	367	41.3	6.55	158.46	3	0	0.713	1.638	0.975	1.042	0.923	1.075	1.211	0.998	2.032	1.038	0.835	1.097	1.374	0.9	1.175	1.194	1.096	0.784	1.329		1.028		1.022	1.016	1.309	1.045	0.843	1.068	0.963	1.935	1.149	0.854	1.322
FALSE	High	None	Q705V4	Kappa-casein (Fragment) OS=Bos taurus OX=9913 GN=csn3 PE=4 SV=1	0	25.972	19	3	421	3	159	17.7	6.52	1086.95	3	0	1.099	1.937	0.414	0.923	1.12	0.808	1.129	1.857	0.63	0.609	0.887	0.562	0.984	1.012	1.282	1.123	0.861	0.875	1.195	1.228	1.406	0.379	1.548	0.777	0.897	0.78	1.133	1.119	1.22	0.829	1.101	0.374	0.566
FALSE	High	None	E7E1P8	Kappa casein (Fragment) OS=Bos taurus OX=9913 GN=CSN3 PE=4 SV=1	0	34.638	21	3	277	3	141	15.5	6.77	398.31	3	0	1.185	1.376	0.59	1.106	1.151	0.814	1.186	1.801	0.593	0.662	0.962	0.619	1.048	1.124	1.417	1.062	0.917	0.87	1.282	1.242	1.693	0.149	1.538	0.78	0.826	0.774	0.891	1.146	1.099	0.736	1.035	0.203	0.663
FALSE	High	None	Q95M57	Lactoferrin (Fragment) OS=Bos taurus OX=9913 PE=4 SV=1	0	23.776	27	3	201	3	112	12.5	8.98	679.14	3	0	1.269	1.291	1.384	1.406	1.008	0.986	0.774	0.687	0.376	1.07	1.349	0.817	0.691	0.906	2.792	1.009	1.404	0.769	0.662	1.277	1.125	0.662	0.979	0.791	0.601	0.838	0.949	1.558	0.873	0.706	0.755	0.899	0.639
FALSE	High	None	A0A140T867	Keratin, type I cytoskeletal 17 OS=Bos taurus OX=9913 GN=KRT17 PE=3 SV=1	0	12.634	7	4	56	3	441	48.7	5.15	144.98	4	0	1.371	1.526	0.944	4.949	0.884	1.166	1.2	0.928	2.486	0.954			2.209	1.175	1.881			0.681		0.912	0.843	1.564	1.21			1.016	1.15	1.043	1.125	1.182	1.278	1.159	0.733
FALSE	High	None	Q1PBC8	CD14 (Fragment) OS=Bos taurus OX=9913 PE=4 SV=1	0	18.133	11	3	55	3	372	39.8	5.59	181.48	3	0	1.46	0.791	1.181	0.992	0.968		0.846	1.532	1.366	1.189	0.667	1.178	0.962	0.977	0.724	1.263	0.419	1.041	0.851	0.87	0.923	1.48	0.514	1.165	0.823	0.591	1.918	0.899	1.236		0.842	1.34	0.631
FALSE	High	None	Q5ZGI1	Kappa-casein (Fragment) OS=Bos taurus OX=9913 GN=k-casein PE=4 SV=1	0	34.638	21	3	277	3	139	15.2	6.77	398.31	3	0	1.185	1.376	0.59	1.106	1.151	0.814	1.186	1.801	0.593	0.662	0.962	0.619	1.048	1.124	1.417	1.062	0.917	0.87	1.282	1.242	1.693	0.149	1.538	0.78	0.826	0.774	0.891	1.146	1.099	0.736	1.035	0.203	0.663
FALSE	High	None	Q5ZET1	Kappa-casein (Fragment) OS=Bos taurus OX=9913 GN=csn3 PE=4 SV=1	0	34.638	21	3	277	3	139	15.2	7.43	398.31	3	0	1.185	1.376	0.59	1.106	1.151	0.814	1.186	1.801	0.593	0.662	0.962	0.619	1.048	1.124	1.417	1.062	0.917	0.87	1.282	1.242	1.693	0.149	1.538	0.78	0.826	0.774	0.891	1.146	1.099	0.736	1.035	0.203	0.663
FALSE	High	None	G3MXR2	Uncharacterized protein OS=Bos taurus OX=9913 PE=4 SV=1	0	13.45	3	3	26	3	1311	146.7	8.57	81.92	3	0	0.877		0.824	1.123		1.512	1.278	0.805	0.904	0.933	0.688		1.079	1.351	0.906	1.499	0.529	0.875	0.886		1.182			1.046	1.224		0.702	0.856		0.758	1.047	0.978	1.108
FALSE	High	None	Q712W6	Glyceraldehyde 3-phosphate dehydrogenase (Fragment) OS=Bos taurus OX=9913 GN=GAPDH PE=2 SV=1	0	11.591	11	3	10	3	268	28.7	9.14	19.35	3	0		1.46				0.797						0.707					6.477	0.756								1.969				0.699	0.93
FALSE	High	None	F1MKI5	Stromal cell derived factor 4 OS=Bos taurus OX=9913 GN=SDF4 PE=4 SV=2	0	12.105	19	3	45	3	254	29.8	4.73	146.51	3	0	0.994	0.781	0.956	0.965		1.219	1.036	1.087	1.294	1.299	0.57	1.513		1.084	0.833	0.805	0.387		1.298	0.63	0.739	1.328	0.701	1.096	1.025	0.642	1.094	0.841		1.267	1.025	1.403	0.644
FALSE	High	None	V6F869	Apolipoprotein A-I-like OS=Bos taurus OX=9913 GN=LOC100297695 PE=3 SV=1	0	16.105	13	3	75	3	208	23.6	5.55	242.89	3	0	0.773	0.631		0.694	0.74	0.921	0.956	0.84	1.212	0.846	1.995	0.944	1.076	0.583	0.572	1.045	1.274	2.713	0.843	0.721	0.651	1.163	0.868	1.278	0.702	1.235		0.652	1.04	1.218	1.057	0.824	3.65
FALSE	High	None	Q0QES8	Glyceraldehyde-3-phosphate dehydrogenase (Fragment) OS=Bos taurus OX=9913 GN=GAPDH PE=2 SV=1	0	11.591	13	3	10	3	227	24.2	8.53	19.35	3	0		1.46				0.797						0.707					6.477	0.756								1.969				0.699	0.93
FALSE	High	None	B2BX69	Zn-alpha-2-glycoprotein (Fragment) OS=Bos taurus OX=9913 PE=4 SV=1	0	10.126	31	3	37	3	97	10.5	6.67	89.14	3	0	0.756	1.04	1.423	0.573	0.729	1.255		0.776		0.89	0.483			0.922	0.654	0.797	0.621	0.721	1.009	0.851	0.831	1.347	0.773			0.748	0.843	0.765	0.789	1.337	1.088		0.74
FALSE	High	None	A0A0M3R7C5	Kappa-casein (Fragment) OS=Bos taurus OX=9913 GN=CSN3 PE=4 SV=1	0	34.638	21	3	277	3	136	14.9	6.77	398.31	3	0	1.185	1.376	0.59	1.106	1.151	0.814	1.186	1.801	0.593	0.662	0.962	0.619	1.048	1.124	1.417	1.062	0.917	0.87	1.282	1.242	1.693	0.149	1.538	0.78	0.826	0.774	0.891	1.146	1.099	0.736	1.035	0.203	0.663
FALSE	High	None	E7E1Q1	Kappa casein (Fragment) OS=Bos taurus OX=9913 GN=CSN3 PE=4 SV=1	0	34.638	21	3	277	3	140	15.4	7.43	398.31	3	0	1.185	1.376	0.59	1.106	1.151	0.814	1.186	1.801	0.593	0.662	0.962	0.619	1.048	1.124	1.417	1.062	0.917	0.87	1.282	1.242	1.693	0.149	1.538	0.78	0.826	0.774	0.891	1.146	1.099	0.736	1.035	0.203	0.663
FALSE	High	None	A1L595	Keratin, type I cytoskeletal 17 OS=Bos taurus OX=9913 GN=KRT17 PE=2 SV=1	0	12.634	7	4	56	3	441	48.7	5.15	144.98	4	0	1.371	1.526	0.944	4.949	0.884	1.166	1.2	0.928	2.486	0.954			2.209	1.175	1.881			0.681		0.912	0.843	1.564	1.21			1.016	1.15	1.043	1.125	1.182	1.278	1.159	0.733
FALSE	High	None	E7E1P7	Kappa casein (Fragment) OS=Bos taurus OX=9913 GN=CSN3 PE=4 SV=1	0	34.638	20	3	277	3	142	15.7	6.77	398.31	3	0	1.185	1.376	0.59	1.106	1.151	0.814	1.186	1.801	0.593	0.662	0.962	0.619	1.048	1.124	1.417	1.062	0.917	0.87	1.282	1.242	1.693	0.149	1.538	0.78	0.826	0.774	0.891	1.146	1.099	0.736	1.035	0.203	0.663
FALSE	High	None	K9ZSD8	K-casein (Fragment) OS=Bos taurus OX=9913 GN=CSN3 PE=4 SV=1	0	34.638	22	3	277	3	132	14.4	6.77	398.31	3	0	1.185	1.376	0.59	1.106	1.151	0.814	1.186	1.801	0.593	0.662	0.962	0.619	1.048	1.124	1.417	1.062	0.917	0.87	1.282	1.242	1.693	0.149	1.538	0.78	0.826	0.774	0.891	1.146	1.099	0.736	1.035	0.203	0.663
FALSE	High	None	P12799	Fibrinogen gamma-B chain OS=Bos taurus OX=9913 GN=FGG PE=1 SV=1	0	19.371	7	3	56	3	444	50.2	5.83	186.5	3	0	0.924	1.009	1.106	0.723	0.7	0.904	0.919	0.623	1.044	0.877	1.974	0.955	0.937	0.867	0.788	1.041	1.318	2.023	0.654	0.635	0.658	0.788	1.268	1.249	0.818	3.116	0.887	0.894	0.982	1.092	1.04	0.882	2.073
FALSE	High	Master Protein	P50397	Rab GDP dissociation inhibitor beta OS=Bos taurus OX=9913 GN=GDI2 PE=2 SV=3	0	7.772	4	2	19	2	445	50.5	6.25	44.44	2	0		1.218				1.01	1.024		1.254	1.22	0.919	1.032		0.972	0.842				1.041					1.077		0.983				1.189		1.264	0.748
FALSE	High	Master Protein	F1MN78	Serpin B4 OS=Bos taurus OX=9913 PE=2 SV=1	0	18.653	10	4	33	2	391	44.4	6.61	97.61	4	2	0.676	0.815	1.207	1.62	1.01	1.052		0.633			2.477	1.413	0.468			1.76	2.978		0.489	0.922			0.783	1.197	0.723	1.842	0.884	0.677	0.773	0.74	0.703
FALSE	High	Master Protein	P28800	Alpha-2-antiplasmin OS=Bos taurus OX=9913 GN=SERPINF2 PE=1 SV=2	0	5.859	4	2	32	2	492	54.7	5.72	70.78	2	0	1.009	1.149	1.152	0.791	1.178	0.786	0.887	0.834	1.089	0.973	1.115	1.366	0.861	0.911	0.719	0.91	1.28	1.309			0.68	0.877	1.148	0.904	0.79	1.442	0.961	0.746	0.921	1.269	0.787	1.082	2.117
FALSE	High	Master Protein	F1N6D4	Sodium-dependent phosphate transport protein 2B OS=Bos taurus OX=9913 GN=SLC34A2 PE=4 SV=1	0	5.957	3	2	45	2	693	75.8	7.46	120.56	2	0	1.082	1.1	0.759	1.083	1.053	1.388	1.464	1.451	1.226	1.116	0.834	1.098	1.395	0.974	0.616	1.069	0.452	1.444	1.473	0.863	1.349	0.934	1.041	1.297	1.166	0.538	1.08	1.082	1.357	0.887	1.393	0.941	0.65
FALSE	High	Master Protein	G3N2D7	Uncharacterized protein OS=Bos taurus OX=9913 GN=LOC100297192 PE=4 SV=1	0	23.562	38	2	115	2	116	12.1	4.78	418.62	2	0	0.822	0.33	1.411	0.801	1.118	0.92	0.897	0.579	0.948	0.934	0.937	1.029	0.77	0.822	1.587	0.9	0.789	0.94	0.701	1.088	0.816	1.17	0.751	0.461	1.046	0.918	0.86	1.005	0.744	0.86	0.883	1.213	1.069
FALSE	High	Master Protein	E1BHJ0	Profilin OS=Bos taurus OX=9913 PE=3 SV=1	0	16.483	16	2	18	2	140	15	8.28	64.04	2	0		1.886				0.762					1.578	0.991				1.1	1.758		0.66	1.115						1.127				0.884	0.611
FALSE	High	Master Protein	Q3T0P6	Phosphoglycerate kinase 1 OS=Bos taurus OX=9913 GN=PGK1 PE=2 SV=3	0	6.083	7	2	7	2	417	44.5	8.27	16.42	2	0		1.234				1.666					1.269															3.005				1.039	1.389
FALSE	High	Master Protein	A6QNW7	CD5L protein OS=Bos taurus OX=9913 GN=CD5L PE=2 SV=1	0	4.217	5	2	32	2	451	50.2	5.39	64.48	2	0		0.782	1.287					1.238	0.824					1.352					0.813		1.127			1.074		0.572	0.785				0.938	0.798
FALSE	High	Master Protein	Q3T101	IGL@ protein OS=Bos taurus OX=9913 GN=IGL@ PE=1 SV=1	0	15.734	23	3	58	2	235	24.6	6.11	139.94	3	1	1.089	0.476	1.298	0.788	1.119	1.012	0.772	0.694	0.816	0.635	0.447	0.776	0.851	1.143	2.296	0.947	0.76	0.633	0.433	0.881	0.898	0.723	0.458	0.067	0.912	0.854	1.117	1.575	0.841	0.862	0.734	0.855	0.419
FALSE	High	Master Protein	K9MNT8	Resistin transcript variant 1 OS=Bos taurus OX=9913 GN=RETN PE=2 SV=1	0	6.614	19	2	4	2	109	11.5	7.74	11.15	2	0						0.848					1.228						2.365													0.839
FALSE	High	Master Protein	B0JYN3	L-lactate dehydrogenase OS=Bos taurus OX=9913 GN=LDHB PE=2 SV=1	0	14.336	10	3	7	2	334	36.7	6.05	21.4	3	1		0.86				0.744						0.703					1.399			1.478				1.008		1.493				0.879
FALSE	High	Master Protein	Q3SZH5	Angiotensinogen OS=Bos taurus OX=9913 GN=AGT PE=1 SV=1	0	9.056	8	2	3	2	424	45.4	9.19	9.96	2	0														1.155				0.772
FALSE	High	Master Protein	P31096	Osteopontin OS=Bos taurus OX=9913 GN=SPP1 PE=1 SV=2	0	12.692	8	2	56	2	278	30.9	4.65	174.66	2	0		0.641	1.354	0.66	0.488			0.509	0.413	1.257	0.788	1.146	1.382	0.952	3.253	0.441	1.038	0.569	1.279		0.772		1.108	0.649	1.281	1.021	0.65	0.734	0.766		1.057	2.145	0.472
FALSE	High	Master Protein	G3N0Q8	Azurocidin 1 OS=Bos taurus OX=9913 GN=AZU1 PE=1 SV=1	0	15.579	9	2	14	2	239	25.7	10.99	50.45	2	0												0.576					3.491	1.545	1.022				1.086								0.737
FALSE	High	Master Protein	Q2HJ49	Moesin OS=Bos taurus OX=9913 GN=MSN PE=2 SV=3	0	12.455	6	4	56	2	577	67.9	6.16	134.8	4	0		0.905				0.895											2.718				1.059			1.182		1.48				0.797
FALSE	High	Master Protein	P33046	Cathelicidin-4 OS=Bos taurus OX=9913 GN=CATHL4 PE=1 SV=1	0	18.565	16	2	38	2	144	16.5	6.64	179.09	2	0		0.584	0.992	1.598		0.708	0.336	0.772	0.177	1.293	2.851	0.711	0.571	0.747	1.285	1.666	3.555	2.464		0.833	0.573	0.17	0.98	1.514		1.459	0.572	0.491		0.626	0.51	0.36	1.144
FALSE	High	Master Protein	A6H6X2	ANG2 protein OS=Bos taurus OX=9913 GN=ANG2 PE=2 SV=1	0	4.64	16	2	26	2	147	17.1	9.69	39.2	2	0				0.717		1.032	1.051	0.906	1.127	0.923	0.929	0.932	0.724	1.047	1.204	1.029	0.811	0.884	1.366	1.157	0.88	1.121	1.018		0.958			0.924		1.26		0.996	1.27
FALSE	High	Master Protein	Q9TU25	Ras-related C3 botulinum toxin substrate 2 OS=Bos taurus OX=9913 GN=RAC2 PE=2 SV=1	0	8.543	9	2	26	2	192	21.4	7.61	69.7	2	0		1.074				1.08	1.082	1.15			1.005	1.225	1.132	0.937	0.781		2.02	0.804		0.945	0.932		1.084	1.078	1.262	1.125				0.846	1.002
FALSE	High	Master Protein	Q5E956	Triosephosphate isomerase OS=Bos taurus OX=9913 GN=TPI1 PE=2 SV=3	0	12.459	10	2	12	2	249	26.7	6.92	41.11	2	0		0.843									2.044	0.81		0.757		1.219	2.707				0.685					3.296					0.48
FALSE	High	Master Protein	E1BEQ4	Uncharacterized protein OS=Bos taurus OX=9913 GN=LOC505658 PE=3 SV=2	0	6.61	9	2	4	2	249	28.2	11.52	7.5	2	0						1.062						1.02					1.838													0.872
FALSE	High	Master Protein	F1MZ96	Uncharacterized protein OS=Bos taurus OX=9913 PE=1 SV=2	0	4.878	7	2	30	2	240	26.5	6.9	52.24	2	0	1.17		1.104		0.795	0.615	0.779	0.959	0.957	0.95	0.852			0.735				1.122				0.939		0.653	0.798		0.63		0.734	0.97	0.499	0.868	1.548
FALSE	High	Master Protein	P12763	Alpha-2-HS-glycoprotein OS=Bos taurus OX=9913 GN=AHSG PE=1 SV=2	0	15.023	8	2	53	2	359	38.4	5.5	201.51	2	0	0.945	1.029	1.22	0.786	0.989	1.122	1	1.017		1.063	0.912	0.986	0.91	0.89	1.142	0.881		0.87		0.877	0.749		0.846	1.199		0.954	1.16	0.747	1.09	1.253	1.055		0.81
FALSE	High	Master Protein	G5E507	Heat shock protein HSP 90-beta OS=Bos taurus OX=9913 PE=3 SV=1	0	7.141	3	2	12	2	724	82.8	5.01	29.73	2	0		1.573				0.946					1.607	0.891					2.387		1.088	1.254			1.343	1.056		2.229				1.03
FALSE	High	Master Protein	A5D792	Histone H4 OS=Bos taurus OX=9913 GN=DCK PE=2 SV=1	0	7.658	12	2	28	2	153	17.7	9.95	72.9	2	0		1.246	1.349	0.896	0.851	0.909	0.994	1.676		1.407	0.939	1.111	0.882		0.924	1.154	1.303	0.779	1.09				1.406	1.226	0.829	0.716	2.235	0.93	1.891	0.565			0.544
FALSE	High	Master Protein	P21809	Biglycan OS=Bos taurus OX=9913 GN=BGN PE=1 SV=3	0	8.405	5	2	20	2	369	41.6	7.28	63.27	2	0									0.553		0.812		0.86	0.694	2.337	1.148		0.855	1.312	1.46	1.596	0.734	1.162									0.833
FALSE	High	Master Protein	Q58DP6	Ribonuclease 4 OS=Bos taurus OX=9913 GN=RNASE4 PE=2 SV=1	0	18.827	23	2	35	2	147	16.9	8.85	178.14	2	0		1.476	1.295	0.69	1.108	0.876	1.131		0.851	0.821	0.762	0.84	0.673	1.035	1.223	0.967		0.872	1.158			0.998	1.418	1.3	0.989	0.808	0.933	0.845	0.902	0.999	1.103	1.014	0.707
FALSE	High	Master Protein	Q3SX32	Perilipin OS=Bos taurus OX=9913 GN=PLIN3 PE=2 SV=1	0	6.855	6	2	3	2	438	47.6	6.13	5.86	2	0			1.157																								1.24
FALSE	High	Master Protein	P07688	Cathepsin B OS=Bos taurus OX=9913 GN=CTSB PE=1 SV=5	0	14.006	10	2	5	2	335	36.6	6.06	20.76	2	0	1.05	0.818			0.957															1.081						1.341			0.843
FALSE	High	Master Protein	G3N342	Uncharacterized protein OS=Bos taurus OX=9913 PE=4 SV=1	0	4.697	4	2	6	2	426	47.8	7.39	15.3	2	0																1.378				1.264											1.17
FALSE	High	Master Protein	A5D7M6	KRT5 protein OS=Bos taurus OX=9913 GN=KRT5 PE=2 SV=1	0	15.559	9	5	19	2	597	62.6	7.81	48.53	5	0																0.993		1.45
FALSE	High	Master Protein	Q28046	Adseverin OS=Bos taurus OX=9913 GN=SCIN PE=1 SV=1	0	5.351	3	2	2	2	715	80.5	5.94	3.99	2	0		1.13																								1.802
FALSE	High	Master Protein	Q861V5	Peptidyl-prolyl cis-trans isomerase (Fragment) OS=Bos taurus OX=9913 PE=2 SV=1	0	11.552	16	2	31	2	155	16.9	8.29	94.2	2	0		0.959		1.222	0.746	0.977	1.121		0.748	1.01	1.101	0.907	1.418	0.787	1.002	1.402	1.804	0.758	1.097	0.968	1.38	0.834	0.874	1.108	1.097	1.413		1.13	1.08	0.775	1.034	0.785	0.73
FALSE	High	Master Protein	Q1JPB0	Leukocyte elastase inhibitor OS=Bos taurus OX=9913 GN=SERPINB1 PE=2 SV=2	0	11.576	7	2	12	2	377	42.2	5.96	30.21	2	0				1.203		0.73	0.991			1.278	1.639	0.727	0.935				2.494											1.142		0.725	0.79		0.907
FALSE	High	Master Protein	P56425	Cathelicidin-7 OS=Bos taurus OX=9913 GN=CATHL7 PE=2 SV=1	0	19.018	31	4	27	2	165	18.8	9.03	65.05	4	2		0.554	0.87	1.544				0.651		2.266	2.093	0.603					3.191	2.232	0.593				1.117			1.859	0.603	0.557			0.778		2.5
FALSE	High	Master Protein	Q0IIG8	Ras-related protein Rab-18 OS=Bos taurus OX=9913 GN=RAB18 PE=2 SV=1	0	7.201	12	2	8	2	206	23	5.24	21.7	2	0	0.761			1.038	0.785	1.1	1.068																					0.921	0.907	1.177
FALSE	High	Master Protein	G3MZ19	HRPE773-like OS=Bos taurus OX=9913 GN=ZG16B PE=4 SV=1	0	9.022	13	2	15	2	157	17.6	8.41	40.28	2	0		0.835		1.207		0.685											3.497		0.739		0.806	0.562				1.229		0.81		0.738	1.127
FALSE	High	Master Protein	P01888	Beta-2-microglobulin OS=Bos taurus OX=9913 GN=B2M PE=1 SV=2	0	11.721	8	2	64	2	118	13.7	8	173.28	2	0	1.144	1.329	0.803	0.947	1.161	1.145	1.096	1.349	1.111	1.098		1.17	0.567	1.055	0.913	1.098		1.136	1.005	0.906	0.775	0.774	1.835	1.073	0.919	0.817	1.281	0.997	1.228	1.16	0.807	0.928	0.394
FALSE	High	Master Protein	Q5DPW9	Cystatin OS=Bos taurus OX=9913 GN=CST6 PE=3 SV=1	0	4.396	13	2	17	2	149	16.3	7.74	29.95	2	0	0.79	0.722	1.484	0.609							0.682			0.914			0.592			0.813	0.858	1.617	0.791	1.008	1.145	0.688	1.406	0.69
FALSE	High	Master Protein	Q3YFG7	Non-classical MHC class I antigen (Fragment) OS=Bos taurus OX=9913 GN=BoLa PE=2 SV=1	0	8.648	8	2	2	2	323	36.9	6.62	6.33	2	0								1.409																							0.941
FALSE	High	Master Protein	Q5E9F8	Histone H3.3 OS=Bos taurus OX=9913 GN=H3F3A PE=1 SV=3	0	4.847	12	2	35	2	136	15.3	11.27	83.96	2	0			1.567	0.909	0.802	1.169			0.344	1.255	0.962	1.38		1.1	1.288			0.906	1.32	1.139	0.689	0.552	0.838				2.014	0.895	1.664	0.635	1.31	0.552	0.572
FALSE	High	Master Protein	A6QP39	MSLN protein OS=Bos taurus OX=9913 GN=MSLN PE=2 SV=1	0	8.462	5	2	11	2	403	44.3	7.08	26.35	2	0		0.996				0.844								0.787						1.41						3.184				0.868	0.877
FALSE	High	Master Protein	Q9TS85	Histidine-rich GLYCOPROTEIN=FACTOR XIIIA substrate (Fragments) OS=Bos taurus OX=9913 PE=1 SV=1	0	10.178	12	2	5	2	214	24	5.4	8.63	2	0		1.209																								2.817					0.821
FALSE	High	Master Protein	P17690	Beta-2-glycoprotein 1 OS=Bos taurus OX=9913 GN=APOH PE=1 SV=4	0	12.424	8	2	32	2	345	38.2	8.15	121	2	0			1.056		0.99	0.774	1.063		1.215	0.772	0.829	0.855	1.032	0.887	0.87	0.959	0.992	0.931	0.912	1.021	0.958	1.25		0.973	1.19		0.856		0.981	1.231	1.018	0.955	1.535
FALSE	High	Master Protein	Q9TTE1	Serpin A3-1 OS=Bos taurus OX=9913 GN=SERPINA3-1 PE=1 SV=3	0	51.3	14	4	120	2	411	46.2	5.99	441.08	4	1	1.077	1.066	0.808	0.941	1.087	0.731	0.906	1.128	1.065	0.91	0.886	0.95	0.866	0.977	0.862	1.226	0.845	1.498		0.764	0.977		1.08	0.876	0.849	1.407	0.923	0.938	0.802	1.855	0.973	0.861	1.331
FALSE	High	Master Protein	Q5GN72	Alpha-1-acid glycoprotein OS=Bos taurus OX=9913 GN=agp PE=2 SV=2	0	16.904	10	2	70	2	202	23.1	5.67	257.3	2	0	0.856	0.77	0.641	0.837	1.14	0.736	0.829	0.814	1.157	0.787	0.657	0.77	0.716	0.972	0.92	0.645	0.437	1.609	0.996	0.678	0.495	0.824	1.172	0.875	0.744	1.382	1.003	0.792	1.113	1.266	0.941	1.152	1.694
FALSE	High	Master Protein	C6KGD8	Histatherin OS=Bos taurus OX=9913 GN=HSTN PE=2 SV=1	0	8.205	40	2	17	2	58	7.2	10.23	44	2	0		1.378				0.983		1.307	0.828		0.847	1.012	1.053			0.74		0.683			1.385		1.211			0.683				0.834		0.556
FALSE	High	Master Protein	Q2KIS7	Tetranectin OS=Bos taurus OX=9913 GN=CLEC3B PE=2 SV=1	0	8.236	16	2	9	2	202	22.1	5.64	29.52	2	0		1.013	1.113						1.12	0.921			0.873	0.802	1.24											1.165	0.814				1.011	2.057	1.421
FALSE	High	Master Protein	G3X6S5	SH3 domain-binding glutamic acid-rich-like protein 3 OS=Bos taurus OX=9913 GN=SH3BGRL3 PE=4 SV=1	0	4.971	16	2	10	2	178	18.8	10.42	13.94	2	0		0.922		1.088		0.714				1.374											0.881					2.266		0.816		0.72			1.095
FALSE	High	Master Protein Candidate	F1MCR0	Ras-related C3 botulinum toxin substrate 3 OS=Bos taurus OX=9913 GN=RAC3 PE=4 SV=2	0	8.543	10	2	26	2	180	20.2	8.22	69.7	2	0		1.074				1.08	1.082	1.15			1.005	1.225	1.132	0.937	0.781		2.02	0.804		0.945	0.932		1.084	1.078	1.262	1.125				0.846	1.002
FALSE	High	Master Protein Candidate	K7QEP9	MHC class I antigen OS=Bos taurus OX=9913 GN=BoLA PE=2 SV=1	0	8.648	8	2	2	2	358	40.4	5.91	6.33	2	0								1.409																							0.941
FALSE	High	Master Protein Candidate	Q5E9B1	L-lactate dehydrogenase B chain OS=Bos taurus OX=9913 GN=LDHB PE=2 SV=4	0	14.336	10	3	7	2	334	36.7	6.44	21.4	3	0		0.86				0.744						0.703					1.399			1.478				1.008		1.493				0.879
FALSE	High	Master Protein Candidate	P68432	Histone H3.1 OS=Bos taurus OX=9913 PE=1 SV=2	0	4.847	12	2	35	2	136	15.4	11.12	83.96	2	0			1.567	0.909	0.802	1.169			0.344	1.255	0.962	1.38		1.1	1.288			0.906	1.32	1.139	0.689	0.552	0.838				2.014	0.895	1.664	0.635	1.31	0.552	0.572
FALSE	High	Master Protein Candidate	A2I7M9	Serpin A3-2 OS=Bos taurus OX=9913 GN=SERPINA3-2 PE=3 SV=1	0	51.3	14	4	120	2	411	46.2	5.99	441.08	4	0	1.077	1.066	0.808	0.941	1.087	0.731	0.906	1.128	1.065	0.91	0.886	0.95	0.866	0.977	0.862	1.226	0.845	1.498		0.764	0.977		1.08	0.876	0.849	1.407	0.923	0.938	0.802	1.855	0.973	0.861	1.331
FALSE	High	Master Protein Candidate	P15467	Ribonuclease 4 OS=Bos taurus OX=9913 GN=RNASE4 PE=1 SV=4	0	18.827	29	2	35	2	119	13.7	8.51	178.14	2	0		1.476	1.295	0.69	1.108	0.876	1.131		0.851	0.821	0.762	0.84	0.673	1.035	1.223	0.967		0.872	1.158			0.998	1.418	1.3	0.989	0.808	0.933	0.845	0.902	0.999	1.103	1.014	0.707
FALSE	High	Master Protein Candidate	P02584	Profilin-1 OS=Bos taurus OX=9913 GN=PFN1 PE=1 SV=2	0	16.483	16	2	18	2	140	15	8.28	64.04	2	0		1.886				0.762					1.578	0.991				1.1	1.758		0.66	1.115						1.127				0.884	0.611
FALSE	High	Master Protein Candidate	Q27960	Sodium-dependent phosphate transport protein 2B OS=Bos taurus OX=9913 GN=SLC34A2 PE=1 SV=1	0	5.957	3	2	45	2	693	75.8	7.47	120.56	2	0	1.082	1.1	0.759	1.083	1.053	1.388	1.464	1.451	1.226	1.116	0.834	1.098	1.395	0.974	0.616	1.069	0.452	1.444	1.473	0.863	1.349	0.934	1.041	1.297	1.166	0.538	1.08	1.082	1.357	0.887	1.393	0.941	0.65
FALSE	High	Master Protein Candidate	A5PK61	Histone H3.3C OS=Bos taurus OX=9913 GN=H3F3C PE=2 SV=1	0	4.847	12	2	35	2	136	15.4	11.49	83.96	2	0			1.567	0.909	0.802	1.169			0.344	1.255	0.962	1.38		1.1	1.288			0.906	1.32	1.139	0.689	0.552	0.838				2.014	0.895	1.664	0.635	1.31	0.552	0.572
FALSE	High	Master Protein Candidate	Q3SZR3	Alpha-1-acid glycoprotein OS=Bos taurus OX=9913 GN=ORM1 PE=2 SV=1	0	16.904	10	2	70	2	202	23.2	5.87	257.3	2	0	0.856	0.77	0.641	0.837	1.14	0.736	0.829	0.814	1.157	0.787	0.657	0.77	0.716	0.972	0.92	0.645	0.437	1.609	0.996	0.678	0.495	0.824	1.172	0.875	0.744	1.382	1.003	0.792	1.113	1.266	0.941	1.152	1.694
FALSE	High	Master Protein Candidate	G3N081	Histone H4 OS=Bos taurus OX=9913 GN=LOC100337473 PE=3 SV=1	0	7.658	19	2	28	2	94	10.4	11.47	72.9	2	0		1.246	1.349	0.896	0.851	0.909	0.994	1.676		1.407	0.939	1.111	0.882		0.924	1.154	1.303	0.779	1.09				1.406	1.226	0.829	0.716	2.235	0.93	1.891	0.565			0.544
FALSE	High	Master Protein Candidate	F1N514	CD5 antigen-like precursor OS=Bos taurus OX=9913 GN=CD5L PE=1 SV=2	0	4.217	5	2	32	2	453	50.3	5.53	64.48	2	0		0.782	1.287					1.238	0.824					1.352					0.813		1.127			1.074		0.572	0.785				0.938	0.798
FALSE	High	Master Protein Candidate	A5PK69	RAC3 protein OS=Bos taurus OX=9913 GN=RAC3 PE=2 SV=1	0	8.543	9	2	26	2	192	21.4	8.15	69.7	2	0		1.074				1.08	1.082	1.15			1.005	1.225	1.132	0.937	0.781		2.02	0.804		0.945	0.932		1.084	1.078	1.262	1.125				0.846	1.002
FALSE	High	Master Protein Candidate	Q5XQN5	Keratin, type II cytoskeletal 5 OS=Bos taurus OX=9913 GN=KRT5 PE=1 SV=1	0	15.559	9	5	19	2	601	62.9	7.81	48.53	5	0																0.993		1.45
FALSE	High	Master Protein Candidate	E1BGN3	Histone H3 OS=Bos taurus OX=9913 GN=HIST2H3D PE=3 SV=1	0	4.847	12	2	35	2	136	15.4	11.27	83.96	2	0			1.567	0.909	0.802	1.169			0.344	1.255	0.962	1.38		1.1	1.288			0.906	1.32	1.139	0.689	0.552	0.838				2.014	0.895	1.664	0.635	1.31	0.552	0.572
FALSE	High	Master Protein Candidate	F1N4Y5	Non-classical MHC class I antigen precursor OS=Bos taurus OX=9913 GN=BOLA-NC1 PE=1 SV=2	0	8.648	8	2	2	2	342	38.8	7.21	6.33	2	0								1.409																							0.941
FALSE	High	Master Protein Candidate	M0QVZ6	Keratin, type II cytoskeletal 5 OS=Bos taurus OX=9913 GN=KRT5 PE=3 SV=1	0	15.559	10	5	19	2	573	60.6	7.81	48.53	5	0																0.993		1.45
FALSE	High	Master Protein Candidate	A0A173FDE9	Non-MHC class I antigen (Fragment) OS=Bos taurus OX=9913 GN=BoLA PE=2 SV=1	0	8.648	8	2	2	2	333	38	6.8	6.33	2	0								1.409																							0.941
FALSE	High	Master Protein Candidate	A2VE17	Scinderin OS=Bos taurus OX=9913 GN=SCIN PE=2 SV=1	0	5.351	3	2	2	2	715	80.5	5.94	3.99	2	0		1.13																								1.802
FALSE	High	Master Protein Candidate	Q862Q3	Beta-2-microglobulin (Fragment) OS=Bos taurus OX=9913 PE=2 SV=1	0	11.721	11	2	64	2	93	11	7.44	173.28	2	0	1.144	1.329	0.803	0.947	1.161	1.145	1.096	1.349	1.111	1.098		1.17	0.567	1.055	0.913	1.098		1.136	1.005	0.906	0.775	0.774	1.835	1.073	0.919	0.817	1.281	0.997	1.228	1.16	0.807	0.928	0.394
FALSE	High	Master Protein Candidate	C6KGD7	Histatherin OS=Bos taurus OX=9913 PE=2 SV=1	0	8.205	40	2	17	2	58	7.2	10.23	44	2	0		1.378				0.983		1.307	0.828		0.847	1.012	1.053			0.74		0.683			1.385		1.211			0.683				0.834		0.556
FALSE	High	Master Protein Candidate	P84227	Histone H3.2 OS=Bos taurus OX=9913 PE=1 SV=2	0	4.847	12	2	35	2	136	15.4	11.27	83.96	2	0			1.567	0.909	0.802	1.169			0.344	1.255	0.962	1.38		1.1	1.288			0.906	1.32	1.139	0.689	0.552	0.838				2.014	0.895	1.664	0.635	1.31	0.552	0.572
FALSE	High	Master Protein Candidate	P62803	Histone H4 OS=Bos taurus OX=9913 PE=1 SV=2	0	7.658	17	2	28	2	103	11.4	11.36	72.9	2	0		1.246	1.349	0.896	0.851	0.909	0.994	1.676		1.407	0.939	1.111	0.882		0.924	1.154	1.303	0.779	1.09				1.406	1.226	0.829	0.716	2.235	0.93	1.891	0.565			0.544
FALSE	High	Master Protein Candidate	G3X6T2	Scinderin OS=Bos taurus OX=9913 GN=SCIN PE=4 SV=1	0	5.351	3	2	2	2	702	79.3	5.83	3.99	2	0		1.13																								1.802
FALSE	High	Master Protein Candidate	B9TUC9	Cathelicidin 7 OS=Bos taurus OX=9913 PE=3 SV=1	0	19.018	31	4	27	2	165	18.8	8.76	65.05	4	0		0.554	0.87	1.544				0.651		2.266	2.093	0.603					3.191	2.232	0.593				1.117			1.859	0.603	0.557			0.778		2.5
FALSE	High	Master Protein Candidate	A6QPZ4	SERPINB4 protein OS=Bos taurus OX=9913 GN=SERPINB4 PE=2 SV=1	0	18.653	12	4	33	2	339	38.6	6.64	97.61	4	0	0.676	0.815	1.207	1.62	1.01	1.052		0.633			2.477	1.413	0.468			1.76	2.978		0.489	0.922			0.783	1.197	0.723	1.842	0.884	0.677	0.773	0.74	0.703
FALSE	High	Master Protein Candidate	Q3YFG8	Non-classical MHC class I antigen (Fragment) OS=Bos taurus OX=9913 GN=BoLa PE=2 SV=1	0	8.648	8	2	2	2	322	36.8	6.86	6.33	2	0								1.409																							0.941
FALSE	High	Master Protein Candidate	G3N2B8	Histone H4 OS=Bos taurus OX=9913 GN=LOC526226 PE=3 SV=1	0	7.658	17	2	28	2	103	11.3	10.86	72.9	2	0		1.246	1.349	0.896	0.851	0.909	0.994	1.676		1.407	0.939	1.111	0.882		0.924	1.154	1.303	0.779	1.09				1.406	1.226	0.829	0.716	2.235	0.93	1.891	0.565			0.544
FALSE	High	Master Protein Candidate	Q3ZCL8	SH3 domain-binding glutamic acid-rich-like protein 3 OS=Bos taurus OX=9913 GN=SH3BGRL3 PE=3 SV=1	0	4.971	31	2	10	2	93	10.4	4.93	13.94	2	0		0.922		1.088		0.714				1.374											0.881					2.266		0.816		0.72			1.095
FALSE	High	Master Protein Candidate	G3MYD7	Histone H3 OS=Bos taurus OX=9913 GN=LOC100297725 PE=3 SV=1	0	4.847	12	2	35	2	136	15.2	11.14	83.96	2	0			1.567	0.909	0.802	1.169			0.344	1.255	0.962	1.38		1.1	1.288			0.906	1.32	1.139	0.689	0.552	0.838				2.014	0.895	1.664	0.635	1.31	0.552	0.572
FALSE	High	Master Protein Candidate	P62935	Peptidyl-prolyl cis-trans isomerase A OS=Bos taurus OX=9913 GN=PPIA PE=1 SV=2	0	11.552	15	2	31	2	164	17.9	8.16	94.2	2	0		0.959		1.222	0.746	0.977	1.121		0.748	1.01	1.101	0.907	1.418	0.787	1.002	1.402	1.804	0.758	1.097	0.968	1.38	0.834	0.874	1.108	1.097	1.413		1.13	1.08	0.775	1.034	0.785	0.73
FALSE	High	Master Protein Candidate	G3X807	Histone H4 OS=Bos taurus OX=9913 PE=3 SV=1	0	7.658	18	2	28	2	98	10.9	11.36	72.9	2	0		1.246	1.349	0.896	0.851	0.909	0.994	1.676		1.407	0.939	1.111	0.882		0.924	1.154	1.303	0.779	1.09				1.406	1.226	0.829	0.716	2.235	0.93	1.891	0.565			0.544
FALSE	High	Master Protein Candidate	G3N2P2	Uncharacterized protein OS=Bos taurus OX=9913 GN=LOC613345 PE=3 SV=1	0	4.847	12	2	35	2	136	15.2	10.58	83.96	2	0			1.567	0.909	0.802	1.169			0.344	1.255	0.962	1.38		1.1	1.288			0.906	1.32	1.139	0.689	0.552	0.838				2.014	0.895	1.664	0.635	1.31	0.552	0.572
FALSE	High	Master Protein Candidate	E1BLC2	Histone H4 OS=Bos taurus OX=9913 PE=3 SV=1	0	7.658	17	2	28	2	103	11.4	11.36	72.9	2	0		1.246	1.349	0.896	0.851	0.909	0.994	1.676		1.407	0.939	1.111	0.882		0.924	1.154	1.303	0.779	1.09				1.406	1.226	0.829	0.716	2.235	0.93	1.891	0.565			0.544
FALSE	High	Master Protein Candidate	H6V5G4	MHC class I antigen (Fragment) OS=Bos taurus OX=9913 GN=BoLA-NC PE=3 SV=1	0	8.648	8	2	2	2	323	36.9	6.55	6.33	2	0								1.409																							0.941
FALSE	High	Master Protein Candidate	Q76LV2	Heat shock protein HSP 90-alpha OS=Bos taurus OX=9913 GN=HSP90AA1 PE=1 SV=3	0	7.141	3	2	12	2	733	84.7	5.01	29.73	2	0		1.573				0.946					1.607	0.891					2.387		1.088	1.254			1.343	1.056		2.229				1.03
FALSE	High	Master Protein Candidate	G3N2H4	Azurocidin 1 OS=Bos taurus OX=9913 GN=AZU1 PE=1 SV=1	0	15.579	8	2	14	2	261	28.1	11	50.45	2	0												0.576					3.491	1.545	1.022				1.086								0.737
FALSE	High	Master Protein Candidate	E1BBP7	Histone H4 OS=Bos taurus OX=9913 PE=3 SV=2	0	7.658	17	2	28	2	104	11.5	11.5	72.9	2	0		1.246	1.349	0.896	0.851	0.909	0.994	1.676		1.407	0.939	1.111	0.882		0.924	1.154	1.303	0.779	1.09				1.406	1.226	0.829	0.716	2.235	0.93	1.891	0.565			0.544
FALSE	High	Master Protein Candidate	F1MNG3	Ras-related C3 botulinum toxin substrate 1 OS=Bos taurus OX=9913 GN=RAC1 PE=4 SV=1	0	8.543	10	2	26	2	180	20.2	8.59	69.7	2	0		1.074				1.08	1.082	1.15			1.005	1.225	1.132	0.937	0.781		2.02	0.804		0.945	0.932		1.084	1.078	1.262	1.125				0.846	1.002
FALSE	High	Master Protein Candidate	Q3YFG6	Non-classical MHC class I antigen (Fragment) OS=Bos taurus OX=9913 GN=BoLa PE=2 SV=1	0	8.648	9	2	2	2	317	36	6.15	6.33	2	0								1.409																							0.941
FALSE	High	Master Protein Candidate	H6V5G3	MHC class I antigen (Fragment) OS=Bos taurus OX=9913 GN=BoLA-NC PE=3 SV=1	0	8.648	8	2	2	2	336	38.1	6.86	6.33	2	0								1.409																							0.941
FALSE	High	Master Protein Candidate	Q2TBT0	BOLA-NC1 protein OS=Bos taurus OX=9913 GN=BOLA-NC1 PE=2 SV=1	0	8.648	8	2	2	2	342	38.9	7.01	6.33	2	0								1.409																							0.941
FALSE	High	Master Protein Candidate	E1B9M9	Histone H4 OS=Bos taurus OX=9913 GN=LOC525863 PE=3 SV=1	0	7.658	17	2	28	2	103	11.4	11.36	72.9	2	0		1.246	1.349	0.896	0.851	0.909	0.994	1.676		1.407	0.939	1.111	0.882		0.924	1.154	1.303	0.779	1.09				1.406	1.226	0.829	0.716	2.235	0.93	1.891	0.565			0.544
FALSE	High	Master Protein Candidate	K7QE84	MHC class I antigen OS=Bos taurus OX=9913 GN=BoLA PE=2 SV=1	0	8.648	8	2	2	2	358	40.5	5.64	6.33	2	0								1.409																							0.941
FALSE	High	Master Protein Candidate	P80929	Angiogenin-2 OS=Bos taurus OX=9913 GN=ANG2 PE=1 SV=1	0	4.64	19	2	26	2	123	14.5	9.89	39.2	2	0				0.717		1.032	1.051	0.906	1.127	0.923	0.929	0.932	0.724	1.047	1.204	1.029	0.811	0.884	1.366	1.157	0.88	1.121	1.018		0.958			0.924		1.26		0.996	1.27
FALSE	High	Master Protein Candidate	A0A173FDG2	Non-MHC class I antigen (Fragment) OS=Bos taurus OX=9913 GN=BoLA PE=2 SV=1	0	8.648	8	2	2	2	318	36.1	6	6.33	2	0								1.409																							0.941
FALSE	High	Master Protein Candidate	P62998	Ras-related C3 botulinum toxin substrate 1 OS=Bos taurus OX=9913 GN=RAC1 PE=1 SV=1	0	8.543	9	2	26	2	192	21.4	8.5	69.7	2	0		1.074				1.08	1.082	1.15			1.005	1.225	1.132	0.937	0.781		2.02	0.804		0.945	0.932		1.084	1.078	1.262	1.125				0.846	1.002
FALSE	High	Master Protein Candidate	Q76LV1	Heat shock protein HSP 90-beta OS=Bos taurus OX=9913 GN=HSP90AB1 PE=2 SV=3	0	7.141	3	2	12	2	724	83.2	5.03	29.73	2	0		1.573				0.946					1.607	0.891					2.387		1.088	1.254			1.343	1.056		2.229				1.03
FALSE	High	Master Protein Candidate	A0A0K1L4Z1	Non-classical MHC class I antigen NC1*00601 OS=Bos taurus OX=9913 PE=3 SV=1	0	8.648	8	2	2	2	329	37.5	6.74	6.33	2	0								1.409																							0.941
FALSE	High	Master Protein Candidate	A0A140T843	Beta-2-glycoprotein 1 OS=Bos taurus OX=9913 GN=APOH PE=4 SV=1	0	12.424	8	2	32	2	345	38.2	8.15	121	2	0			1.056		0.99	0.774	1.063		1.215	0.772	0.829	0.855	1.032	0.887	0.87	0.959	0.992	0.931	0.912	1.021	0.958	1.25		0.973	1.19		0.856		0.981	1.231	1.018	0.955	1.535
FALSE	High	None	Q95M58	Lactoferrin (Fragment) OS=Bos taurus OX=9913 PE=4 SV=1	0	19.891	22	2	157	2	110	12	8.18	603.05	2	0	1.102	1.261	1.263	1.394	0.968	0.777	0.76	0.588	0.317	1.061	1.426	0.819	0.536	0.869	2.432	1.058	1.315	0.772	0.57	1.244	1.166	0.681	1.099	0.609	0.593	1.071	0.697	1.43	0.675	0.419	0.716	0.978	0.62
FALSE	High	None	A7E3Q8	Plastin-3 OS=Bos taurus OX=9913 GN=PLS3 PE=2 SV=1	0	7.456	3	2	4	2	630	70.8	5.6	8.32	2	0		1.144				0.756											2.096									1.521				0.757
FALSE	High	None	G3MZ21	Uncharacterized protein OS=Bos taurus OX=9913 PE=3 SV=1	0	7.924	18	2	3	2	115	12.6	5.85	10.49	2	0		1.181				1.478																				3.919				1.005
FALSE	High	None	Q9MYV8	Haptoglobin (Fragment) OS=Bos taurus OX=9913 GN=hp PE=2 SV=1	0	4.213	24	2	19	2	100	11.2	9.76	38.24	2	0	0.618	0.521	1.099	0.629	1.611	0.405						0.892	0.639		0.766		2.112	2.328	1.263	0.706	1.02		1.263	1.363	0.889	2.446	0.566	0.483	0.318	0.543	0.851
FALSE	High	None	E1BLI9	Protein S100-A9 OS=Bos taurus OX=9913 GN=S100A9 PE=1 SV=2	0	16.649	23	2	4	2	147	16.4	6.8	12.32	2	0																	3.983	2.665
FALSE	High	None	F1MKE7	Uncharacterized protein OS=Bos taurus OX=9913 GN=KRT6C PE=3 SV=2	0	16.618	10	5	40	2	534	56.6	8.62	121.93	5	0		3.455		3.734	0.614	0.759	1.025	5.705	2.247	0.49	0.723	1.955	1.83	1.226	1.411	0.636	0.663	0.486	0.484	0.6	0.545	1.189	0.706	5.581	1.506	0.838		0.79	4.683	1.02	0.779	0.801	0.728
FALSE	High	None	E1BDS9	Uncharacterized protein OS=Bos taurus OX=9913 PE=3 SV=2	0	7.26	15	2	25	2	123	13.6	4.37	57.37	2	0		0.751	1.025	1.18		0.87			0.837	1.394	1.62	0.825	1.178	0.912	1.097	1.38	3.098	1.205		1.23		0.763	1.074	1.076		2.499	0.7	0.898		0.822	0.801	0.65	1.029
FALSE	High	None	Q3T180	XDH protein OS=Bos taurus OX=9913 GN=XDH PE=2 SV=1	0	30.52	14	2	63	2	228	24.8	8.19	249.14	2	0	1.185	1.598	0.778	1.321	0.872	0.954	1.38	1.389	0.768	0.97	0.758	1.111	1.624	1.12	0.804	1.373	0.589	0.606	1.115	0.959	1.568	0.845	1.502	1.027	1.278	0.756	1.198	1.247	1.207	0.826	1.152	1.053	0.509
FALSE	High	None	O77679	Glyceraldehyde 3-phosphate dehydrogenase (Fragment) OS=Bos taurus OX=9913 GN=G3PDH PE=2 SV=1	0	8.454	30	2	2	2	93	10.3	5.41	6.28	2	0		1.132																								1.72
FALSE	High	None	F1MC45	Complement factor H precursor OS=Bos taurus OX=9913 PE=4 SV=2	0	9.602	3	2	8	2	851	96.5	6.37	23.33	2	0	1.051	0.753									0.994							1.187		1.005			0.903			1.718
FALSE	High	None	F1MUY2	Uncharacterized protein OS=Bos taurus OX=9913 GN=KRT6B PE=1 SV=1	0	16.618	10	5	40	2	571	60.8	8.35	121.93	5	0		3.455		3.734	0.614	0.759	1.025	5.705	2.247	0.49	0.723	1.955	1.83	1.226	1.411	0.636	0.663	0.486	0.484	0.6	0.545	1.189	0.706	5.581	1.506	0.838		0.79	4.683	1.02	0.779	0.801	0.728
FALSE	High	None	G3N1Y3	Uncharacterized protein OS=Bos taurus OX=9913 PE=3 SV=1	0	7.171	19	2	3	2	117	13	7.46	10	2	0		1.657				1.478																				4.595				1.005
FALSE	High	None	G5E5H7	Uncharacterized protein OS=Bos taurus OX=9913 GN=PAEP PE=3 SV=1	0	221.987	61	11	7957	2	178	19.9	5.02	32057.2	11	0	0.969	0.67	1.22	1.094	0.861	1.359	1.147	0.865	1.399	1.205	0.604	1.251	1.073	0.991	0.485	0.944	0.409	0.66	0.879	0.602	0.835	1.313	0.644	1.19	1.136	0.456	1.095	1.001	1.024	1.328	1.128	1.527	0.722
FALSE	High	None	Q8WNR8	Perilipin OS=Bos taurus OX=9913 PE=3 SV=1	0	12.41	8	2	34	2	412	45.2	8.24	134.49	2	0				1.067			1.185			0.918	1.412	0.998	1.436	0.783	1.227	1.469	0.77	0.856		0.962	1.274	1.048	0.843	0.887	0.883			1.295					0.781
FALSE	High	None	X5F5B4	Serpin B4-like protein OS=Bos taurus OX=9913 PE=2 SV=1	0	14.94	9	3	29	2	339	38.6	6.64	88.19	3	0	0.676	0.815	1.207	1.62	1.01	1.052		0.633			2.822	1.413	0.468			1.76	2.992		0.489	1			0.783	1.197	0.723	1.842	0.884	0.677	0.773	0.74	0.703
FALSE	High	None	Q9TSF1	Butyrophilin (Fragment) OS=Bos taurus OX=9913 GN=BTN PE=4 SV=1	0	9.735	16	2	122	2	130	14.2	5.16	318.6	2	0	0.957	0.896	0.737	1.16	0.95	1.346	1.085	1.031	1.09	1.075	0.667	1.042	1.299	1.037	0.972	1.029	0.559	0.726	1.596	1.01	1.29	0.821	0.73	1.065	1.258	0.765	0.935	1.259	1.045	0.978	1.017	0.871	0.649
FALSE	High	None	F1MHS5	Protein S100-A9 OS=Bos taurus OX=9913 GN=S100A9 PE=1 SV=2	0	16.649	22	2	4	2	156	17.1	6.8	12.32	2	0																	3.983	2.665
FALSE	High	None	F1MSB7	Plastin-3 OS=Bos taurus OX=9913 GN=PLS3 PE=1 SV=1	0	7.456	3	2	4	2	639	71.8	5.62	8.32	2	0		1.144				0.756											2.096									1.521				0.757
FALSE	High	None	F1N1Z8	Uncharacterized protein OS=Bos taurus OX=9913 PE=4 SV=2	0	7.149	10	2	32	2	202	22	9.39	101.4	2	0		0.58	1.273	1.285		1.043	1.061	0.652			1.315	0.874	1.221	1.097	0.946	0.947	1.013	0.787	0.927	1.681	0.935	0.705	1.224	1.003		0.577	1.074	0.904		1.046	0.767
FALSE	High	None	Q58DW1	Fatty acid binding protein 3 OS=Bos taurus OX=9913 GN=FABP3 PE=2 SV=1	0	16.782	28	2	56	2	98	10.9	7.34	237.94	2	0	0.898	0.95	0.878	0.997	0.762	1.066	1.248	1.353	0.931	1.222	0.616		1.377	1.084	0.488	1.137	0.396	0.585	1.275	1.193	1.026	0.906	0.775	1.064	1.185	0.591	0.994	1.021	1.106	0.926	1.266	1.359	0.598
FALSE	High	None	G3MX04	Amine oxidase OS=Bos taurus OX=9913 PE=3 SV=1	0	7.633	2	2	19	2	749	82.7	6.47	65.48	2	0	0.733	1.11	1.228	0.738		0.565		0.635	1.076	0.807			0.944	0.795	0.853			1.323		1.33	0.733			0.925	0.901	1.738	0.961	0.698		1.132		0.883	3.256
FALSE	High	None	P41361	Antithrombin-III OS=Bos taurus OX=9913 GN=SERPINC1 PE=1 SV=2	0	8.819	5	2	29	2	465	52.3	7.33	66.13	2	0	1.008		1.059	0.942	0.992	0.813	0.914	0.908	0.979	0.857	1.041	0.865	0.972	0.763	0.909	0.899		1.058	0.993	1.202	0.776	1.078		0.893	0.819		0.96	0.944	1.1	0.941	0.957	1.187	1.21
FALSE	High	None	Q2KJ75	Plastin 3 (T isoform) OS=Bos taurus OX=9913 GN=PLS3 PE=2 SV=1	0	7.456	3	2	4	2	639	71.8	5.62	8.32	2	0		1.144				0.756											2.096									1.521				0.757
FALSE	High	None	B2BX71	Zn-alpha-2-glycoprotein (Fragment) OS=Bos taurus OX=9913 PE=4 SV=1	0	7.561	23	2	27	2	97	10.7	6.02	63.14	2	0	0.733	1.04	1.423	0.573	0.729	1.255		0.776		0.89	0.483			0.922	0.654	0.808	0.535	0.721	0.941	0.895	0.839	1.302	0.8			0.748	0.843	0.765	0.789	1.337	1.028		0.74
FALSE	High	None	Q95M56	Lactoferrin (Fragment) OS=Bos taurus OX=9913 PE=4 SV=1	0	9.014	49	2	70	2	61	6.8	8.06	187.39	2	0	0.73	0.57	1.468	1.473	0.999	0.753	0.707	0.441	0.241	1.052	1.467	0.901	0.533	0.874	2.715	1.027	1.209	0.749	0.499	1.377	1.097	0.82	1.03	0.428	0.508	1.051	0.582	1.716	0.66	0.365	0.698	0.909	0.637
FALSE	High	None	Q9BGU5	Cathepsin D (Fragment) OS=Bos taurus OX=9913 GN=cat-D PE=2 SV=1	0	4.463	4	2	8	2	386	41.9	7.39	10.1	2	0	0.831										0.702
FALSE	High	None	D3TJU9	CSN1S1 (Fragment) OS=Bos taurus OX=9913 GN=CSN1S1 PE=4 SV=1	0	7.178	42	2	72	2	26	3.1	5.01	66.17	2	0	1.114	2.877	0.552	0.597			0.736	1.789			0.973	0.832		1.279	1.257	1.309	1.025	1.075		1.203	1.479	0.38	1.787	0.92	0.714	1.153	5.767	1.037			1.18
FALSE	High	None	B0JYM5	Tyrosine 3-monooxygenase/tryptophan 5-monooxygenase activation protein, theta polypeptide OS=Bos taurus OX=9913 GN=YWHAQ PE=2 SV=1	0	7.26	8	2	25	2	245	27.7	4.78	57.37	2	0		0.751	1.025	1.18		0.87			0.837	1.394	1.62	0.825	1.178	0.912	1.097	1.38	3.098	1.205		1.23		0.763	1.074	1.076		2.499	0.7	0.898		0.822	0.801	0.65	1.029
FALSE	High	None	B2BX70	Zn-alpha-2-glycoprotein (Fragment) OS=Bos taurus OX=9913 PE=4 SV=1	0	7.561	23	2	27	2	97	10.6	6.35	63.14	2	0	0.733	1.04	1.423	0.573	0.729	1.255		0.776		0.89	0.483			0.922	0.654	0.808	0.535	0.721	0.941	0.895	0.839	1.302	0.8			0.748	0.843	0.765	0.789	1.337	1.028		0.74
FALSE	High	None	P08728	Keratin, type I cytoskeletal 19 OS=Bos taurus OX=9913 GN=KRT19 PE=2 SV=1	0	10.836	6	3	55	2	399	43.9	5.01	142.57	3	0	1.371	1.526	0.944	4.949	0.884	1.166	1.2	0.928	2.486	0.954			2.209	1.175	1.881			0.681		0.912	0.843	1.564	1.21			1.016	1.15	1.043	1.125	1.182	1.278	1.159	0.733
FALSE	High	None	A7E3Q2	Heat shock 70kDa protein 1A OS=Bos taurus OX=9913 GN=HSPA2 PE=2 SV=1	0	15.632	6	3	31	2	636	69.8	5.67	96.68	3	0	0.908	1.095	1.059	0.978	0.882	0.857	0.803	0.416	1.17		1.127	0.934	1.128	0.707	1.094	1.046	1.519		0.924	1.149	0.957	1.22	0.96	1.121	1.073	1.56	1.112	0.972	0.8	1.112	1.062	0.972
FALSE	High	None	D4QBB3	Hemoglobin beta OS=Bos taurus OX=9913 GN=HBB PE=3 SV=1	0	7.171	15	2	3	2	145	16	6.89	10	2	0		1.657				1.478																				4.595				1.005
FALSE	High	None	P63103	14-3-3 protein zeta/delta OS=Bos taurus OX=9913 GN=YWHAZ PE=1 SV=1	0	7.26	8	2	25	2	245	27.7	4.79	57.37	2	0		0.751	1.025	1.18		0.87			0.837	1.394	1.62	0.825	1.178	0.912	1.097	1.38	3.098	1.205		1.23		0.763	1.074	1.076		2.499	0.7	0.898		0.822	0.801	0.65	1.029
FALSE	High	None	F1MP09	Uncharacterized protein OS=Bos taurus OX=9913 PE=4 SV=2	0	4.64	4	2	10	2	457	50	5.97	20.4	2	0		0.992	0.967		1.068	0.882		0.786						1.25				1.204								1.321	0.932		1.081	1.285	0.716
FALSE	High	None	Q3KUS7	Complement factor B (Fragment) OS=Bos taurus OX=9913 GN=BF PE=4 SV=1	0	9.697	27	2	49	2	77	9.1	8.76	153.2	2	0	1.236	0.751	1.069	0.931	1.235	0.941	0.698		1.042	1.061	0.945	1.074	0.556	1.037	0.715	0.91	1.272	0.893	0.866	1.08	0.911	1.13	1.347	1.011	0.861	1.137	1.109	0.754	0.999	0.98	0.752	1.164	1.204
[truncated: 87 more columns]

## Sheet: Legend for proteomics & samples
		TMT label												Sample number	Bacterial pathogen	Mastitis level (Californian mastitis test)
	6-plex name	126	127	128	129	130	131			LEGEND:								LEGEND:
	M1	IS	x	29	57	83	110			IS=Internal standard			Positive bacterial culture, no mastitis	21	CNS	0		CNS=coagulase-negative staphylococci
	M2	IS	111	x	30	58	84			Positive bacterial culture, no mastitis (21-40)			(N=20)	22	CNS	0		S. aureus = Staphylococcus aureus
	M3	IS	112	85	x	31	59			S.aureus subclinical mastitis (41-63)				23	CNS	0		S. uberis = Streptococcus uberis
	M4	IS	86	113	60	x	32			CNS subclinical mastitis (64-77)				24	CNS	0		S. dysgalactiae = Streptococcus dysgalactiae
	M5	IS	120	61	87	33	x			Streptococcus spp. subclinical mastitis (78-85)				25	CNS	0
	M6	IS	62	114	34	x	88			S. uberis subclinical mastitis (86-99)				26	S. aureus	0
	M7	IS	89	35	x	63	121			S. dysgalactiae mastitis (100-119)				27	S. aureus	0
	M8	IS	36	x	64	90	115			Clinical mastitis (120-138)				28	S. aureus	0
	M9	IS	x	37	91	65	122							29	S. aureus	0
	M10	IS	116	x	38	92	66							30	S. aureus	0
	M11	IS	123	67	x	39	93							31	S. uberis	0
	M12	IS	117	94	68	x	40							32	S. uberis	0
	M13	IS	124	69	95	41	x							33	S. uberis	0
	M14	IS	118	96	42	x	70							34	S. uberis	0
	M15	IS	125	43	x	71	97							35	S. uberis	0
	M16	IS	44	x	72	98	119							36	S. dysgalactiae	0
	M17	IS	x	45	99	73	126							37	S. dysgalactiae	0
	M18	IS	74	x	46	100	127							38	S. dysgalactiae	0
	M19	IS	128	75	x	47	101							39	S. dysgalactiae	0
	M20	IS	102	129	76	x	48							40	S. dysgalactiae	0
	M21	IS	130	103	131	49	21						S. aureus, subclinical mastitis	41	S. aureus	1
	M22	IS	104	132	50	22	77						(N=23)	42	S. aureus	1
	M23	IS	133	51	23	78	105							43	S. aureus	1
	M24	IS	52	24	79	106	134							44	S. aureus	1
	M25	IS	25	53	107	80	135							45	S. aureus	1
	M26	IS	136	26	54	108	81							46	S. aureus	1
	M27	IS	137	138	27	55	109							47	S. aureus	1
	M28	IS			82	28	56							48	S. aureus	1
														49	S. aureus	1
														50	S. aureus	1
														51	S. aureus	1
														52	S. aureus	1
														53	S. aureus	1
														54	S. aureus	1
														55	S. aureus	1
														56	S. aureus	1
														57	S. aureus	1
														58	S. aureus	1
														59	S. aureus	1
														60	S. aureus	1
														61	S. aureus	1
														62	S. aureus	2
														63	S. aureus	2
													CNS, subclinical mastitis	64	CNS	1
													(N=14)	65	CNS	1
														66	CNS	1
														67	CNS	1
														68	CNS	1
														69	CNS	1
														70	CNS	1
														71	CNS	1
														72	CNS	2
														73	CNS	2
														74	CNS	2
														75	CNS	2
														76	CNS	2
														77	CNS	2
													Streptococcus spp. subclinical mastitis	78	Streptococcus spp.	1
													(N=8)	79	Streptococcus spp.	1
														80	Streptococcus spp.	1
														81	Streptococcus spp.	1
														82	Streptococcus spp.	1
														83	Streptococcus spp.	1
														84	Streptococcus spp.	1
														85	Streptococcus spp.	2
													S. uberis, subclinical mastitis	86	S. uberis	1
													(N=14)	87	S. uberis	1
														88	S. uberis	1
														89	S. uberis	1
														90	S. uberis	1
														91	S. uberis	2
														92	S. uberis	2
														93	S. uberis	2
														94	S. uberis	2
														95	S. uberis	2
														96	S. uberis	2
														97	S. uberis	2
														98	S. uberis	2
														99	S. uberis	2
													S. dysgalactiae, subclinical mastitis	100	S. dysgalactiae	1
													(N=20)	101	S. dysgalactiae	1
														102	S. dysgalactiae	1
														103	S. dysgalactiae	1
														104	S. dysgalactiae	1
														105	S. dysgalactiae	1
														106	S. dysgalactiae	1
														107	S. dysgalactiae	1
														108	S. dysgalactiae	1
														109	S. dysgalactiae	1
														110	S. dysgalactiae	2
														111	S. dysgalactiae	2
														112	S. dysgalactiae	2
														113	S. dysgalactiae	2
														114	S. dysgalactiae	2
														115	S. dysgalactiae	2
														116	S. dysgalactiae	2
														117	S. dysgalactiae	2
														118	S. dysgalactiae	2
														119	S. dysgalactiae	2
													Clinical mastitis	120	Streptococcus spp.	3
													(N=19)	121	Streptococcus spp.	3
														122	S. uberis	3
														123	S. uberis	3
														124	S. uberis	3
														125	S. uberis	3
														126	S. dysgalactiae	3
														127	S. dysgalactiae	3
														128	S. dysgalactiae	3
														129	S. dysgalactiae	3
														130	S. uberis	3
														131	S. uberis	3
														132	S. aureus	3
														133	S. aureus	3
														134	S. aureus	3
														135	S. aureus	3
														136	S. dysgalactiae	3
														137	S. dysgalactiae	3
														138	S. dysgalactiae	3

## Sheet: R export
Accession	Pvalue	FDR	Master	Description	Number.of.Unique.Peptides	mean_A	mean_B	sd_A	sd_B	cv_A	cv_B	median_A	median_B	IQR_A	IQR_B	Nsamples_A	Nsamples_B	sem_A	sem_B	FC	log2FC		LEGEND:
Q0IIA2	0.00646152	0.191857	Master Protein	Odorant-binding protein-like OS=Bos taurus OX=9913 GN=MGC151921 PE=2 SV=1	4	1.052	0.814	0.498	0.375	47.379	46.148	0.96	0.768	0.657	0.409	50	66	0.07	0.046	0.773764	-0.370034		A=Staphylococci
Q3T101	0.0170273	0.36514	Master Protein	IGL@ protein OS=Bos taurus OX=9913 GN=IGL@ PE=1 SV=1	2	1	0.815	0.416	0.234	41.629	28.696	0.889	0.81	0.318	0.238	50	66	0.059	0.029	0.815	-0.295128		B=Streptococci
A0A140T881	0.0450469	0.430228	Master Protein	Apolipoprotein E OS=Bos taurus OX=9913 GN=APOE PE=3 SV=1	10	0.992	0.837	0.384	0.269	38.682	32.097	0.886	0.806	0.554	0.325	50	66	0.054	0.033	0.84375	-0.245112
P80195	0.0352843	0.430228	Master Protein	Glycosylation-dependent cell adhesion molecule 1 OS=Bos taurus OX=9913 GN=GLYCAM1 PE=1 SV=2	3	1.13	0.981	0.405	0.271	35.807	27.627	0.987	0.937	0.392	0.328	51	67	0.057	0.033	0.868142	-0.203998
G3N2D7	0.00222881	0.105842	Master Protein	Uncharacterized protein OS=Bos taurus OX=9913 GN=LOC100297192 PE=4 SV=1	2	1.025	0.896	0.232	0.155	22.65	17.321	1	0.899	0.275	0.176	50	66	0.033	0.019	0.874146	-0.194053
A6QR11	0.0140211	0.338259	Master Protein	Protein kinase C-binding protein NELL2 OS=Bos taurus OX=9913 GN=NELL2 PE=2 SV=1	5	1.195	1.045	0.294	0.169	24.615	16.205	1.226	1.032	0.42	0.223	34	49	0.05	0.024	0.874477	-0.193508
Q2HJF0	0.0474599	0.430228	Master Protein	Serotransferrin-like OS=Bos taurus OX=9913 GN=LOC525947 PE=2 SV=1	4	1.13	0.991	0.292	0.177	25.874	17.909	1.097	0.984	0.224	0.303	25	38	0.058	0.029	0.876991	-0.189366
F1N3A1	0.00853002	0.219506	Master Protein	Thrombospondin-1 OS=Bos taurus OX=9913 GN=THBS1 PE=4 SV=1	11	1.074	0.953	0.273	0.268	25.395	28.144	0.994	0.879	0.274	0.367	49	64	0.039	0.034	0.887337	-0.172446
G5E513	0.037327	0.430228	Master Protein	Uncharacterized protein OS=Bos taurus OX=9913 PE=1 SV=1	3	1.059	0.958	0.286	0.274	26.986	28.631	1.058	0.948	0.325	0.347	49	63	0.041	0.035	0.904627	-0.144605
Q32PI4	0.00103195	0.104899	Master Protein	Complement factor I OS=Bos taurus OX=9913 GN=CFI PE=2 SV=1	6	1.104	0.999	0.145	0.135	13.128	13.525	1.107	0.98	0.202	0.146	42	49	0.022	0.019	0.904891	-0.144184
F1MSZ6	0.00319205	0.123213	Master Protein	Antithrombin-III OS=Bos taurus OX=9913 GN=SERPINC1 PE=3 SV=1	3	0.994	0.913	0.14	0.099	14.049	10.88	0.976	0.904	0.178	0.11	46	58	0.021	0.013	0.918511	-0.122631
P01888	0.0499621	0.430228	Master Protein	Beta-2-microglobulin OS=Bos taurus OX=9913 GN=B2M PE=1 SV=2	2	0.977	1.069	0.181	0.277	18.563	25.896	0.963	1.019	0.206	0.338	46	63	0.027	0.035	1.09417	0.129831
P02702	0.0208142	0.401714	Master Protein	Folate receptor alpha OS=Bos taurus OX=9913 GN=FOLR1 PE=1 SV=3	4	0.932	1.025	0.21	0.215	22.566	21.013	0.931	1.036	0.266	0.306	51	66	0.029	0.027	1.09979	0.137222
F1N6D4	0.0239952	0.421007	Master Protein	Sodium-dependent phosphate transport protein 2B OS=Bos taurus OX=9913 GN=SLC34A2 PE=4 SV=1	2	0.938	1.043	0.231	0.27	24.663	25.887	0.949	1.069	0.305	0.376	51	67	0.032	0.033	1.11194	0.153079
Q7SIH1	0.0292695	0.430228	Master Protein	Alpha-2-macroglobulin OS=Bos taurus OX=9913 GN=A2M PE=1 SV=2	11	0.892	0.994	0.201	0.295	22.495	29.632	0.848	0.96	0.212	0.26	50	66	0.028	0.036	1.11435	0.156202
G3N2D8	0.00623279	0.191857	Master Protein	Uncharacterized protein OS=Bos taurus OX=9913 GN=GGT1 PE=1 SV=1	6	0.906	1.022	0.198	0.24	21.815	23.513	0.936	1	0.247	0.322	51	67	0.028	0.029	1.12804	0.173812
P15497	0.037573	0.430228	Master Protein	Apolipoprotein A-I OS=Bos taurus OX=9913 GN=APOA1 PE=1 SV=3	4	0.872	1.005	0.25	0.341	28.719	33.87	0.877	0.956	0.369	0.283	50	66	0.035	0.042	1.15252	0.204795
Q2KIT0	0.00201035	0.105842	Master Protein	Protein HP-20 homolog OS=Bos taurus OX=9913 PE=2 SV=1	3	0.845	0.997	0.192	0.171	22.733	17.125	0.854	0.987	0.262	0.18	28	34	0.036	0.029	1.17988	0.238642
Q3SZZ9	0.00246782	0.105842	Master Protein	FGG protein OS=Bos taurus OX=9913 GN=FGG PE=2 SV=1	4	0.898	1.065	0.206	0.341	22.902	32.02	0.871	0.99	0.258	0.301	50	66	0.029	0.042	1.18597	0.246066
A6QPX7	0.00108703	0.104899	Master Protein	FGB protein (Fragment) OS=Bos taurus OX=9913 GN=FGB PE=2 SV=1	7	0.773	0.987	0.203	0.436	26.208	44.155	0.745	0.865	0.194	0.351	50	66	0.029	0.054	1.27684	0.352582
